# Supplementary material for: Study of cellular heterogeneity and differential dynamics of autophagy in human embryonic kidney development by single-cell RNA sequencing
Source: Cancer Cell Int. 2021 Aug 30;21:460. doi: 10.1186/s12935-021-02154-w (PMC8404318; doi:10.1186/s12935-021-02154-w)
Supplement: Supplementary file 2 — Additional file 2: TableS1. Markers for eachmajor cluster are listed in this file. [file 12935_2021_2154_MOESM2_ESM.xlsx]

## Sheet: marker
Table S1. Markers for each major cluster are listed in this supplementary excel file.
	p_val	avg_logFC	pct.1	pct.2	p_val_adj	cluster	gene
NNAT	0	1.76691	0.746	0.115	0	NPC	NNAT
CRABP2	0	1.62663	0.728	0.146	0	NPC	CRABP2
DAPL1	0	1.48204	0.537	0.055	0	NPC	DAPL1
LYPD1	0	1.48204	0.688	0.098	0	NPC	LYPD1
TMEM100	0	1.31872	0.464	0.091	0	NPC	TMEM100
CITED1	0	1.05932	0.362	0.018	0	NPC	CITED1
FAM60A	0	1.01042	0.801	0.342	0	NPC	FAM60A
NKAIN3	0	0.997596	0.368	0.026	0	NPC	NKAIN3
FAM213A	0	0.994504	0.768	0.364	0	NPC	FAM213A
RSPO3	0	0.965064	0.373	0.064	0	NPC	RSPO3
COL2A1	0	0.902546	0.43	0.056	0	NPC	COL2A1
MEOX1	0	0.889541	0.304	0.015	0	NPC	MEOX1
EYA1	0	0.883313	0.344	0.027	0	NPC	EYA1
SCG5	0	0.863179	0.423	0.079	0	NPC	SCG5
PCSK1N	0	0.84794	0.496	0.114	0	NPC	PCSK1N
PAX2	0	0.845967	0.555	0.174	0	NPC	PAX2
UCHL1	0	0.842047	0.501	0.123	0	NPC	UCHL1
BMPER	0	0.827055	0.289	0.02	0	NPC	BMPER
2020-09-06	0	0.826959	0.576	0.194	0	NPC	2020-09-06
SIX1	0	0.825084	0.379	0.047	0	NPC	SIX1
MCM7	0	0.815654	0.514	0.191	0	NPC	MCM7
PEG10	0	0.813546	0.607	0.248	0	NPC	PEG10
SLC15A1	0	0.803627	0.267	0.02	0	NPC	SLC15A1
CENPV	0	0.795131	0.487	0.174	0	NPC	CENPV
TMSB15A	0	0.792022	0.541	0.187	0	NPC	TMSB15A
KIAA0101	0	0.778418	0.387	0.177	0	NPC	KIAA0101
HLA-DQB1	0	0.771386	0.317	0.039	0	NPC	HLA-DQB1
CADM1	0	0.768639	0.655	0.259	0	NPC	CADM1
STMN1	0	0.761148	0.988	0.88	0	NPC	STMN1
BEX1	0	0.760696	0.513	0.181	0	NPC	BEX1
PCNA	0	0.758093	0.468	0.217	0	NPC	PCNA
TYMS	0	0.757512	0.382	0.123	0	NPC	TYMS
HOXB-AS3	0	0.755217	0.338	0.068	0	NPC	HOXB-AS3
TUBA1A	0	0.719682	0.934	0.656	0	NPC	TUBA1A
HOXB9	0	0.719638	0.337	0.067	0	NPC	HOXB9
COL9A2	0	0.717927	0.314	0.042	0	NPC	COL9A2
CENPW	0	0.712838	0.413	0.12	0	NPC	CENPW
TUBB2B	0	0.710932	0.618	0.215	0	NPC	TUBB2B
NR2F1	0	0.709889	0.724	0.375	0	NPC	NR2F1
MDK	0	0.706431	0.975	0.666	0	NPC	MDK
GINS2	0	0.702585	0.353	0.078	0	NPC	GINS2
MARCKSL1	0	0.698337	0.924	0.724	0	NPC	MARCKSL1
PDGFC	0	0.68752	0.401	0.112	0	NPC	PDGFC
HMGB1	0	0.68709	0.99	0.897	0	NPC	HMGB1
NASP	0	0.686239	0.717	0.425	0	NPC	NASP
MCM3	0	0.670769	0.446	0.173	0	NPC	MCM3
RBP1	0	0.666283	0.849	0.43	0	NPC	RBP1
RANBP1	0	0.656982	0.735	0.527	0	NPC	RANBP1
RPSAP58	0	0.656843	0.326	0.149	0	NPC	RPSAP58
DEK	0	0.649884	0.726	0.46	0	NPC	DEK
PHLDA1	0	0.649181	0.407	0.168	0	NPC	PHLDA1
LAMA4	0	0.644049	0.357	0.094	0	NPC	LAMA4
ITGA8	0	0.639454	0.329	0.069	0	NPC	ITGA8
WASF3	0	0.629964	0.355	0.107	0	NPC	WASF3
TUBB	0	0.623791	0.954	0.832	0	NPC	TUBB
FAM84A	0	0.619405	0.236	0.077	0	NPC	FAM84A
ELAVL4	0	0.618629	0.198	0.008	0	NPC	ELAVL4
TUBA1B	0	0.602825	0.877	0.784	0	NPC	TUBA1B
UHRF1	0	0.597772	0.209	0.04	0	NPC	UHRF1
PRDX2	0	0.59568	0.894	0.652	0	NPC	PRDX2
REC8	0	0.590363	0.349	0.094	0	NPC	REC8
PARP1	0	0.590326	0.599	0.322	0	NPC	PARP1
HMGB3	0	0.589395	0.534	0.222	0	NPC	HMGB3
HNRNPA1	0	0.575203	0.997	0.951	0	NPC	HNRNPA1
CLTA	0	0.573204	0.904	0.698	0	NPC	CLTA
H2AFY2	0	0.57052	0.507	0.221	0	NPC	H2AFY2
PKM	0	0.567289	0.825	0.603	0	NPC	PKM
C1QTNF4	0	0.557403	0.421	0.167	0	NPC	C1QTNF4
UNG	0	0.556452	0.358	0.121	0	NPC	UNG
NME1	0	0.554746	0.6	0.339	0	NPC	NME1
H2AFY	0	0.554109	0.646	0.417	0	NPC	H2AFY
HOXA10	0	0.549498	0.655	0.372	0	NPC	HOXA10
H2AFZ	0	0.549085	0.881	0.735	0	NPC	H2AFZ
HELLS	0	0.549018	0.361	0.113	0	NPC	HELLS
UNC5B-AS1	0	0.548412	0.2	0.029	0	NPC	UNC5B-AS1
BCL7A	0	0.548064	0.357	0.125	0	NPC	BCL7A
ETV4	0	0.547262	0.245	0.05	0	NPC	ETV4
MLLT11	0	0.542717	0.507	0.226	0	NPC	MLLT11
SIX2	0	0.541388	0.213	0.027	0	NPC	SIX2
NTRK2	0	0.538725	0.616	0.347	0	NPC	NTRK2
CBX1	0	0.531103	0.664	0.369	0	NPC	CBX1
PSIP1	0	0.525735	0.681	0.431	0	NPC	PSIP1
DNAJC9	0	0.5239	0.363	0.134	0	NPC	DNAJC9
HOXC6	0	0.516918	0.326	0.11	0	NPC	HOXC6
ECEL1	0	0.511252	0.166	0.01	0	NPC	ECEL1
PCBP4	0	0.509124	0.32	0.115	0	NPC	PCBP4
MCM5	0	0.507744	0.303	0.083	0	NPC	MCM5
HOXB2	0	0.506581	0.378	0.153	0	NPC	HOXB2
HAS2	0	0.505505	0.214	0.034	0	NPC	HAS2
FADS1	0	0.505062	0.407	0.168	0	NPC	FADS1
H3F3A	0	0.504534	0.995	0.969	0	NPC	H3F3A
HMGA2	0	0.498806	0.389	0.172	0	NPC	HMGA2
SNRPD1	0	0.497651	0.703	0.464	0	NPC	SNRPD1
SOX4	0	0.489833	0.89	0.657	0	NPC	SOX4
AP1S2	0	0.485181	0.383	0.15	0	NPC	AP1S2
MAD2L1	0	0.484923	0.316	0.115	0	NPC	MAD2L1
MIF	0	0.484224	0.614	0.395	0	NPC	MIF
TMEM97	0	0.483858	0.378	0.161	0	NPC	TMEM97
SOX11	0	0.482281	0.418	0.214	0	NPC	SOX11
FEN1	0	0.478377	0.254	0.079	0	NPC	FEN1
APEX1	0	0.477972	0.767	0.517	0	NPC	APEX1
CTSB	0	0.476974	0.559	0.319	0	NPC	CTSB
CDH7	0	0.472916	0.241	0.058	0	NPC	CDH7
MAP2	0	0.470081	0.222	0.044	0	NPC	MAP2
IGF2	0	0.469583	0.868	0.438	0	NPC	IGF2
SNRPB	0	0.467284	0.752	0.555	0	NPC	SNRPB
ITM2C	0	0.462805	0.929	0.804	0	NPC	ITM2C
DNMT1	0	0.461265	0.382	0.162	0	NPC	DNMT1
LMNB1	0	0.460452	0.319	0.113	0	NPC	LMNB1
CHRNA1	0	0.459873	0.13	0.008	0	NPC	CHRNA1
RRM1	0	0.459684	0.305	0.115	0	NPC	RRM1
DDX1	0	0.459427	0.555	0.315	0	NPC	DDX1
SNRPF	0	0.458522	0.684	0.456	0	NPC	SNRPF
NREP	0	0.455271	0.809	0.564	0	NPC	NREP
G6PD	0	0.4543	0.286	0.091	0	NPC	G6PD
PAFAH1B3	0	0.453309	0.616	0.372	0	NPC	PAFAH1B3
XRCC5	0	0.452618	0.701	0.493	0	NPC	XRCC5
PDLIM1	0	0.452151	0.436	0.178	0	NPC	PDLIM1
CCNI	0	0.452107	0.955	0.83	0	NPC	CCNI
PAICS	0	0.450121	0.41	0.205	0	NPC	PAICS
HOXC10	0	0.449085	0.281	0.099	0	NPC	HOXC10
CASC15	0	0.447384	0.246	0.076	0	NPC	CASC15
PRKDC	0	0.447281	0.385	0.173	0	NPC	PRKDC
SNRPE	0	0.44624	0.818	0.606	0	NPC	SNRPE
RBBP4	0	0.444564	0.623	0.394	0	NPC	RBBP4
DDAH2	0	0.443723	0.776	0.547	0	NPC	DDAH2
SUPT16H	0	0.439456	0.448	0.23	0	NPC	SUPT16H
FAT3	0	0.439391	0.17	0.021	0	NPC	FAT3
PTMA	0	0.439323	0.999	0.988	0	NPC	PTMA
THOC3	0	0.438883	0.326	0.128	0	NPC	THOC3
TMPO	0	0.438401	0.402	0.187	0	NPC	TMPO
UBE2T	0	0.43781	0.251	0.087	0	NPC	UBE2T
ARL6IP6	0	0.437753	0.471	0.246	0	NPC	ARL6IP6
SMARCC1	0	0.437706	0.514	0.297	0	NPC	SMARCC1
SET	0	0.435516	0.852	0.681	0	NPC	SET
HES6	0	0.433466	0.209	0.058	0	NPC	HES6
DHFR	0	0.432987	0.256	0.092	0	NPC	DHFR
LSM4	0	0.432575	0.593	0.382	0	NPC	LSM4
SLC38A1	0	0.430877	0.304	0.107	0	NPC	SLC38A1
HNRNPR	0	0.42846	0.752	0.537	0	NPC	HNRNPR
UNC5B	0	0.42716	0.31	0.122	0	NPC	UNC5B
CDK4	0	0.426646	0.586	0.382	0	NPC	CDK4
SMARCB1	0	0.425078	0.559	0.331	0	NPC	SMARCB1
UBE2E3	0	0.424688	0.786	0.569	0	NPC	UBE2E3
CLSPN	0	0.42382	0.209	0.05	0	NPC	CLSPN
MCM4	0	0.422662	0.23	0.06	0	NPC	MCM4
NBAS	0	0.422296	0.24	0.077	0	NPC	NBAS
NAP1L1	0	0.420269	0.948	0.829	0	NPC	NAP1L1
NAE1	0	0.418691	0.405	0.197	0	NPC	NAE1
CLNS1A	0	0.414901	0.654	0.421	0	NPC	CLNS1A
CHN1	0	0.413002	0.245	0.067	0	NPC	CHN1
TK1	0	0.412698	0.215	0.07	0	NPC	TK1
MCM2	0	0.410951	0.227	0.065	0	NPC	MCM2
RNASEH2A	0	0.409266	0.273	0.103	0	NPC	RNASEH2A
WDR54	0	0.407098	0.325	0.128	0	NPC	WDR54
GNB2L1	0	0.406988	0.994	0.952	0	NPC	GNB2L1
CENPU	0	0.404571	0.228	0.068	0	NPC	CENPU
GFRA1	0	0.402545	0.164	0.026	0	NPC	GFRA1
HMGN1	0	0.40241	0.956	0.848	0	NPC	HMGN1
SNRPD2	0	0.401262	0.808	0.632	0	NPC	SNRPD2
EMP2	0	0.40102	0.316	0.12	0	NPC	EMP2
HNRNPM	0	0.399756	0.817	0.627	0	NPC	HNRNPM
ACTL6A	0	0.39938	0.439	0.231	0	NPC	ACTL6A
GAPDH	0	0.398523	0.976	0.929	0	NPC	GAPDH
ILF3	0	0.398165	0.632	0.408	0	NPC	ILF3
RP11-304L19.5	0	0.397163	0.175	0.047	0	NPC	RP11-304L19.5
NRXN1	0	0.395974	0.145	0.016	0	NPC	NRXN1
MSH2	0	0.395307	0.28	0.101	0	NPC	MSH2
HN1	0	0.393605	0.573	0.336	0	NPC	HN1
HOXB5	0	0.392929	0.205	0.064	0	NPC	HOXB5
RFC4	0	0.387806	0.244	0.076	0	NPC	RFC4
LTBP1	0	0.387795	0.318	0.121	0	NPC	LTBP1
HMGB2	0	0.385901	0.577	0.363	0	NPC	HMGB2
PEBP1	0	0.384816	0.879	0.7	0	NPC	PEBP1
C1QTNF7	0	0.38384	0.192	0.043	0	NPC	C1QTNF7
CENPH	0	0.383224	0.24	0.077	0	NPC	CENPH
MEIS2	0	0.382573	0.614	0.319	0	NPC	MEIS2
NR2F2	0	0.382117	0.763	0.533	0	NPC	NR2F2
OSR1	0	0.381893	0.13	0.012	0	NPC	OSR1
NONO	0	0.380028	0.745	0.544	0	NPC	NONO
ORC6	0	0.379179	0.247	0.085	0	NPC	ORC6
RFC2	0	0.37737	0.274	0.105	0	NPC	RFC2
TCEAL5	0	0.37622	0.216	0.064	0	NPC	TCEAL5
HNRNPC	0	0.376204	0.928	0.807	0	NPC	HNRNPC
HOXC8	0	0.374524	0.196	0.059	0	NPC	HOXC8
CDCA4	0	0.370802	0.254	0.09	0	NPC	CDCA4
NPTX2	0	0.369831	0.115	0.012	0	NPC	NPTX2
HDAC2	0	0.36876	0.716	0.515	0	NPC	HDAC2
SEC11A	0	0.367863	0.843	0.668	0	NPC	SEC11A
HNRNPA3	0	0.36622	0.857	0.685	0	NPC	HNRNPA3
NCL	0	0.361087	0.856	0.711	0	NPC	NCL
FBLN1	0	0.35914	0.569	0.264	0	NPC	FBLN1
CUTA	0	0.357567	0.814	0.636	0	NPC	CUTA
KLHL23	0	0.356688	0.262	0.101	0	NPC	KLHL23
SUMO2	0	0.355687	0.968	0.879	0	NPC	SUMO2
CHAF1A	0	0.352752	0.198	0.057	0	NPC	CHAF1A
CTD-2147F2.1	0	0.352683	0.129	0.011	0	NPC	CTD-2147F2.1
NPM1	0	0.349662	0.983	0.905	0	NPC	NPM1
C10orf35	0	0.349276	0.187	0.048	0	NPC	C10orf35
RCN2	0	0.349117	0.861	0.685	0	NPC	RCN2
MEST	0	0.348484	0.908	0.679	0	NPC	MEST
TCEAL2	0	0.347769	0.227	0.077	0	NPC	TCEAL2
ERH	0	0.344434	0.837	0.697	0	NPC	ERH
CHEK1	0	0.341883	0.205	0.059	0	NPC	CHEK1
IGF2-AS	0	0.337535	0.146	0.033	0	NPC	IGF2-AS
RAN	0	0.335937	0.851	0.716	0	NPC	RAN
COL13A1	0	0.334744	0.229	0.068	0	NPC	COL13A1
SRP14	0	0.326209	0.973	0.905	0	NPC	SRP14
RBMX	0	0.325922	0.854	0.675	0	NPC	RBMX
RP11-357H14.17	0	0.31625	0.132	0.013	0	NPC	RP11-357H14.17
LY6H	0	0.315353	0.124	0.02	0	NPC	LY6H
EEF1D	0	0.314142	0.913	0.784	0	NPC	EEF1D
BTF3	0	0.313531	0.976	0.912	0	NPC	BTF3
CDT1	0	0.312987	0.173	0.046	0	NPC	CDT1
EEF1A1	0	0.311474	0.999	0.993	0	NPC	EEF1A1
LBX2	0	0.294334	0.109	0.013	0	NPC	LBX2
OSBPL6	0	0.279189	0.116	0.018	0	NPC	OSBPL6
CDC6	0	0.265596	0.133	0.027	0	NPC	CDC6
UBC	0	-0.449346	0.855	0.896	0	NPC	UBC
MYL6	0	-0.455958	0.923	0.935	0	NPC	MYL6
CD63	0	-0.508732	0.819	0.873	0	NPC	CD63
EVA1B	0	-0.603992	0.09	0.292	0	NPC	EVA1B
SERTAD1	0	-0.623543	0.194	0.417	0	NPC	SERTAD1
SPATS2L	0	-0.649256	0.068	0.281	0	NPC	SPATS2L
LEPROT	0	-0.653045	0.356	0.549	0	NPC	LEPROT
CDKN1C	0	-0.68098	0.069	0.276	0	NPC	CDKN1C
PLS3	0	-0.684426	0.076	0.273	0	NPC	PLS3
FCGRT	0	-0.685705	0.176	0.402	0	NPC	FCGRT
RBPMS	0	-0.686698	0.09	0.317	0	NPC	RBPMS
DAB2	0	-0.699807	0.07	0.264	0	NPC	DAB2
HMGN3	0	-0.718634	0.667	0.799	0	NPC	HMGN3
ADAMTS9	0	-0.736418	0.046	0.251	0	NPC	ADAMTS9
ALCAM	0	-0.741613	0.049	0.261	0	NPC	ALCAM
MYLK	0	-0.770305	0.037	0.23	0	NPC	MYLK
VEGFA	0	-0.778324	0.063	0.254	0	NPC	VEGFA
PLTP	0	-0.782654	0.062	0.254	0	NPC	PLTP
ZFP36L2	0	-0.789434	0.306	0.565	0	NPC	ZFP36L2
SGK1	0	-0.794723	0.06	0.264	0	NPC	SGK1
ARHGEF3	0	-0.79897	0.038	0.23	0	NPC	ARHGEF3
FAM65A	0	-0.800077	0.037	0.224	0	NPC	FAM65A
P3H2	0	-0.816406	0.031	0.245	0	NPC	P3H2
LMNA	0	-0.823904	0.315	0.526	0	NPC	LMNA
CTGF	0	-0.824022	0.461	0.672	0	NPC	CTGF
ARHGAP29	0	-0.838734	0.046	0.303	0	NPC	ARHGAP29
ITM2B	0	-0.845006	0.885	0.931	0	NPC	ITM2B
CYP1B1	0	-0.857969	0.032	0.22	0	NPC	CYP1B1
OLFML3	0	-0.864068	0.022	0.204	0	NPC	OLFML3
EMCN	0	-0.881831	0.011	0.192	0	NPC	EMCN
TYRO3	0	-0.890402	0.097	0.294	0	NPC	TYRO3
VASN	0	-0.904003	0.129	0.37	0	NPC	VASN
TGFBI	0	-0.917734	0.012	0.196	0	NPC	TGFBI
ENPEP	0	-0.923101	0.045	0.252	0	NPC	ENPEP
ST3GAL6	0	-0.933356	0.042	0.254	0	NPC	ST3GAL6
CEBPD	0	-0.95313	0.11	0.375	0	NPC	CEBPD
TNNT2	0	-0.958717	0.035	0.218	0	NPC	TNNT2
LOXL1	0	-0.962939	0.092	0.326	0	NPC	LOXL1
BGN	0	-0.975928	0.038	0.275	0	NPC	BGN
SEPP1	0	-0.99847	0.382	0.657	0	NPC	SEPP1
MRGPRF	0	-0.999282	0.009	0.229	0	NPC	MRGPRF
NPHS1	0	-1.0104	0.027	0.26	0	NPC	NPHS1
TMSB4X	0	-1.01184	0.987	0.976	0	NPC	TMSB4X
GSN	0	-1.02006	0.071	0.349	0	NPC	GSN
TGFBR3	0	-1.03259	0.026	0.265	0	NPC	TGFBR3
NES	0	-1.04026	0.152	0.365	0	NPC	NES
PCOLCE	0	-1.05269	0.047	0.24	0	NPC	PCOLCE
CYR61	0	-1.06003	0.38	0.637	0	NPC	CYR61
ST6GALNAC3	0	-1.09078	0.047	0.283	0	NPC	ST6GALNAC3
CITED2	0	-1.10326	0.455	0.637	0	NPC	CITED2
SEMA3B	0	-1.10585	0.068	0.323	0	NPC	SEMA3B
ADM	0	-1.11543	0.066	0.281	0	NPC	ADM
PTH1R	0	-1.12002	0.018	0.272	0	NPC	PTH1R
DDN	0	-1.12573	0.006	0.213	0	NPC	DDN
SPARC	0	-1.16872	0.684	0.76	0	NPC	SPARC
SPINT2	0	-1.17814	0.365	0.578	0	NPC	SPINT2
GADD45A	0	-1.18982	0.258	0.516	0	NPC	GADD45A
CLDN11	0	-1.19993	0.023	0.197	0	NPC	CLDN11
MPP5	0	-1.22715	0.096	0.351	0	NPC	MPP5
MXRA8	0	-1.34063	0.195	0.473	0	NPC	MXRA8
PDLIM2	0	-1.39256	0.049	0.413	0	NPC	PDLIM2
COL1A2	0	-1.43918	0.079	0.308	0	NPC	COL1A2
IGFBP7	0	-1.4482	0.17	0.566	0	NPC	IGFBP7
S100A6	0	-1.45057	0.324	0.547	0	NPC	S100A6
AIF1	0	-1.52397	0.018	0.298	0	NPC	AIF1
MME	0	-1.54431	0.013	0.327	0	NPC	MME
PTPRO	0	-1.62553	0.027	0.323	0	NPC	PTPRO
CLIC5	0	-1.62948	0.026	0.326	0	NPC	CLIC5
THSD7A	0	-1.64495	0.037	0.389	0	NPC	THSD7A
TCF21	0	-1.65963	0.213	0.533	0	NPC	TCF21
COL3A1	0	-1.6679	0.094	0.445	0	NPC	COL3A1
TPPP3	0	-1.713	0.062	0.361	0	NPC	TPPP3
SOST	0	-1.75619	0.043	0.32	0	NPC	SOST
ANXA2	0	-1.78157	0.175	0.676	0	NPC	ANXA2
MYL9	0	-1.86544	0.163	0.604	0	NPC	MYL9
SULT1E1	0	-1.88202	0.018	0.207	0	NPC	SULT1E1
MAFB	0	-2.00297	0.162	0.477	0	NPC	MAFB
NPHS2	0	-2.03182	0.028	0.352	0	NPC	NPHS2
PODXL	0	-2.2674	0.077	0.403	0	NPC	PODXL
FSCN1	3.97993e-306	0.370076	0.515	0.291	9.15862e-302	NPC	FSCN1
HOXA11	5.65792e-305	0.360657	0.208	0.068	1.302e-300	NPC	HOXA11
CLDN5	5.32234e-303	-0.937964	0.131	0.323	1.22478e-298	NPC	CLDN5
SH2D4A	4.79678e-302	0.294773	0.138	0.032	1.10383e-297	NPC	SH2D4A
MMD	7.2324e-302	0.329139	0.185	0.056	1.66432e-297	NPC	MMD
YWHAQ	7.45613e-301	0.320765	0.845	0.699	1.7158e-296	NPC	YWHAQ
CDCA7	1.05834e-300	0.283198	0.175	0.05	2.43545e-296	NPC	CDCA7
KLRB1	1.80637e-300	-0.797159	0.012	0.169	4.15681e-296	NPC	KLRB1
CCDC3	4.14499e-300	0.269213	0.108	0.018	9.53845e-296	NPC	CCDC3
ZWINT	1.49443e-299	0.435053	0.267	0.106	3.43897e-295	NPC	ZWINT
CENPM	1.94098e-299	0.33829	0.185	0.056	4.46659e-295	NPC	CENPM
HOXB6	4.05971e-299	0.370456	0.251	0.096	9.34221e-295	NPC	HOXB6
EIF3L	7.70629e-299	0.323277	0.853	0.69	1.77337e-294	NPC	EIF3L
ETV5	8.27053e-299	0.37738	0.187	0.058	1.90321e-294	NPC	ETV5
SYNPO	1.72595e-297	-0.659875	0.015	0.174	3.97177e-293	NPC	SYNPO
ST8SIA4	8.88728e-297	0.319387	0.112	0.021	2.04514e-292	NPC	ST8SIA4
DPYSL4	1.7915e-295	0.304276	0.196	0.062	4.12259e-291	NPC	DPYSL4
TJP1	6.02754e-295	-0.707085	0.195	0.389	1.38706e-290	NPC	TJP1
DUSP1	7.0245e-295	-0.713102	0.495	0.654	1.61648e-290	NPC	DUSP1
NTNG1	8.54932e-294	-0.724275	0.007	0.159	1.96737e-289	NPC	NTNG1
LYRM4	2.34536e-293	0.401874	0.462	0.259	5.39714e-289	NPC	LYRM4
ENAH	4.01062e-293	0.378234	0.422	0.222	9.22924e-289	NPC	ENAH
LINC00938	1.7637e-292	0.311886	0.134	0.031	4.05862e-288	NPC	LINC00938
RTN3	3.09687e-292	0.377682	0.603	0.391	7.12651e-288	NPC	RTN3
IDH2	6.12456e-292	0.372393	0.51	0.298	1.40938e-287	NPC	IDH2
CENPK	1.71558e-291	0.318904	0.207	0.069	3.94789e-287	NPC	CENPK
EZR	8.0787e-291	-0.737023	0.273	0.447	1.85907e-286	NPC	EZR
MOXD1	1.58006e-290	-0.791553	0.022	0.182	3.63603e-286	NPC	MOXD1
CDO1	3.91541e-290	0.352608	0.22	0.078	9.01013e-286	NPC	CDO1
RFC5	8.19507e-290	0.293895	0.205	0.069	1.88585e-285	NPC	RFC5
MATR3	6.11169e-289	0.474621	0.26	0.107	1.40642e-284	NPC	MATR3
TKT	8.7543e-289	0.399501	0.496	0.29	2.01454e-284	NPC	TKT
HERPUD1	1.02367e-288	-0.573587	0.431	0.598	2.35568e-284	NPC	HERPUD1
DUT	7.21674e-286	0.501253	0.633	0.466	1.66072e-281	NPC	DUT
EIF3E	6.54156e-285	0.287916	0.945	0.825	1.50534e-280	NPC	EIF3E
ENO1	1.06478e-284	0.374143	0.774	0.606	2.45027e-280	NPC	ENO1
HNRNPA1L2	1.78904e-284	0.375075	0.378	0.19	4.11693e-280	NPC	HNRNPA1L2
SMARCE1	2.13082e-284	0.36466	0.65	0.44	4.90345e-280	NPC	SMARCE1
NCAM1	2.04394e-283	0.334872	0.295	0.125	4.70351e-279	NPC	NCAM1
PPT1	2.78451e-283	0.3722	0.46	0.256	6.40771e-279	NPC	PPT1
S100A16	5.38403e-283	-0.629744	0.104	0.289	1.23897e-278	NPC	S100A16
ATAD5	2.86554e-281	0.261741	0.156	0.043	6.59419e-277	NPC	ATAD5
PLPP1	1.84346e-280	-0.575273	0.048	0.218	4.24217e-276	NPC	PLPP1
DSN1	4.46561e-280	0.270521	0.164	0.047	1.02763e-275	NPC	DSN1
ZFP36	1.13883e-279	-1.16872	0.196	0.381	2.62068e-275	NPC	ZFP36
NFIA	2.59579e-279	-0.535553	0.009	0.157	5.97344e-275	NPC	NFIA
CYYR1	7.06013e-279	0.351342	0.268	0.112	1.62468e-274	NPC	CYYR1
TAGLN2	4.71238e-278	-0.685436	0.21	0.398	1.08441e-273	NPC	TAGLN2
MEAF6	2.42248e-277	0.369828	0.592	0.385	5.57461e-273	NPC	MEAF6
RAD51AP1	6.0461e-276	0.318717	0.177	0.055	1.39133e-271	NPC	RAD51AP1
CTSC	2.66922e-275	-1.10019	0.14	0.319	6.14242e-271	NPC	CTSC
RGS17	6.0988e-275	0.254473	0.11	0.022	1.40346e-270	NPC	RGS17
VWA1	2.17842e-274	-0.579515	0.029	0.186	5.01297e-270	NPC	VWA1
COL21A1	1.21265e-271	-0.616031	0.008	0.151	2.79054e-267	NPC	COL21A1
CALM1	2.34892e-271	-0.51876	0.465	0.619	5.40534e-267	NPC	CALM1
TSPAN4	5.41624e-271	-0.621004	0.15	0.335	1.24639e-266	NPC	TSPAN4
SAT1	5.47956e-271	-0.897142	0.341	0.515	1.26096e-266	NPC	SAT1
CALD1	1.19327e-270	-0.83866	0.462	0.582	2.74596e-266	NPC	CALD1
FAM161A	1.57344e-270	0.337822	0.263	0.109	3.62079e-266	NPC	FAM161A
GULP1	4.09826e-270	-0.546157	0.059	0.229	9.43091e-266	NPC	GULP1
PRMT1	7.96943e-270	0.33674	0.721	0.532	1.83393e-265	NPC	PRMT1
CBX2	4.82141e-269	0.283119	0.15	0.041	1.1095e-264	NPC	CBX2
SRGAP1	4.29092e-268	-0.708211	0.153	0.335	9.87428e-264	NPC	SRGAP1
NDRG1	3.47813e-267	-0.554594	0.03	0.185	8.00388e-263	NPC	NDRG1
MSH6	2.00821e-266	0.358748	0.3	0.136	4.62129e-262	NPC	MSH6
MYH9	7.77981e-263	-0.6733	0.145	0.324	1.79029e-258	NPC	MYH9
TIMELESS	1.2271e-262	0.263387	0.157	0.045	2.82381e-258	NPC	TIMELESS
HMGN2	1.52092e-262	0.309699	0.914	0.833	3.49994e-258	NPC	HMGN2
GLIPR2	3.97766e-262	0.34659	0.308	0.139	9.1534e-258	NPC	GLIPR2
NEAT1	3.71457e-261	-0.747804	0.429	0.588	8.54798e-257	NPC	NEAT1
TRABD2B	6.18869e-261	0.313053	0.155	0.045	1.42414e-256	NPC	TRABD2B
ITM2A	1.78502e-260	-0.839835	0.015	0.158	4.10769e-256	NPC	ITM2A
PDGFRA	6.19922e-260	-0.646044	0.009	0.147	1.42657e-255	NPC	PDGFRA
RMI2	2.03995e-258	0.280991	0.156	0.046	4.69434e-254	NPC	RMI2
ABCA5	2.64014e-258	0.33484	0.217	0.081	6.07549e-254	NPC	ABCA5
RSRP1	3.29871e-257	-0.631456	0.249	0.438	7.59099e-253	NPC	RSRP1
KCNQ1OT1	1.81182e-256	-0.591655	0.348	0.532	4.16936e-252	NPC	KCNQ1OT1
ALDOA	2.01327e-256	0.367279	0.723	0.563	4.63293e-252	NPC	ALDOA
PALLD	2.15651e-255	-0.598284	0.151	0.331	4.96257e-251	NPC	PALLD
TNNI1	4.4615e-255	-1.07236	0.118	0.287	1.02668e-250	NPC	TNNI1
MSI1	1.14789e-254	0.291088	0.164	0.051	2.64153e-250	NPC	MSI1
RCAN1	1.66189e-254	-0.592949	0.031	0.181	3.82435e-250	NPC	RCAN1
RCN1	1.15222e-253	0.3382	0.633	0.427	2.65149e-249	NPC	RCN1
ACTN4	1.73552e-253	-0.705877	0.316	0.477	3.99378e-249	NPC	ACTN4
AHNAK	2.98037e-253	-0.520746	0.061	0.225	6.85844e-249	NPC	AHNAK
OCIAD2	3.833e-253	0.302724	0.557	0.336	8.82051e-249	NPC	OCIAD2
CCBE1	3.81486e-251	-0.56333	0.049	0.205	8.77876e-247	NPC	CCBE1
MEX3A	3.87802e-251	0.352666	0.335	0.165	8.92411e-247	NPC	MEX3A
SRPK1	8.35484e-251	0.317413	0.305	0.144	1.92261e-246	NPC	SRPK1
SSRP1	1.22616e-250	0.36196	0.481	0.293	2.82163e-246	NPC	SSRP1
UBE2I	4.43005e-250	0.354142	0.655	0.477	1.01944e-245	NPC	UBE2I
COL4A4	5.07576e-250	-0.571822	0.005	0.135	1.16803e-245	NPC	COL4A4
HTRA1	7.46621e-250	-0.68609	0.041	0.192	1.71812e-245	NPC	HTRA1
SRP9	2.21981e-248	0.297813	0.823	0.69	5.10822e-244	NPC	SRP9
ASF1B	2.31186e-248	0.258609	0.141	0.039	5.32004e-244	NPC	ASF1B
CCDC74A	4.24789e-248	0.275575	0.154	0.047	9.77523e-244	NPC	CCDC74A
HOMER3	2.01699e-247	0.356233	0.236	0.097	4.64149e-243	NPC	HOMER3
RBPJ	2.53495e-247	0.375372	0.559	0.362	5.83342e-243	NPC	RBPJ
ZNF428	8.3364e-246	0.333899	0.726	0.539	1.91837e-241	NPC	ZNF428
ZEB2	1.26264e-245	-0.628645	0.067	0.229	2.9056e-241	NPC	ZEB2
SMARCA4	5.70401e-245	0.368129	0.487	0.298	1.31261e-240	NPC	SMARCA4
AKR1B1	1.05276e-243	0.327036	0.432	0.244	2.4226e-239	NPC	AKR1B1
PVRL2	1.33845e-243	-0.583096	0.375	0.534	3.08005e-239	NPC	PVRL2
EPB41	2.42696e-243	0.268149	0.172	0.057	5.58492e-239	NPC	EPB41
DUSP4	2.92779e-243	0.282351	0.183	0.063	6.73743e-239	NPC	DUSP4
CNN2	3.998e-243	-0.553468	0.256	0.435	9.2002e-239	NPC	CNN2
UQCRH	4.28011e-243	0.26397	0.881	0.714	9.84938e-239	NPC	UQCRH
DDX46	6.19144e-243	0.326958	0.632	0.439	1.42477e-238	NPC	DDX46
PA2G4	2.03899e-242	0.367839	0.574	0.39	4.69212e-238	NPC	PA2G4
MCM6	2.20823e-242	0.289643	0.206	0.077	5.08158e-238	NPC	MCM6
RAB34	7.52317e-242	0.336498	0.656	0.457	1.73123e-237	NPC	RAB34
F3	1.02944e-241	-0.645089	0.043	0.192	2.36894e-237	NPC	F3
LDB2	1.32836e-241	-0.624293	0.029	0.172	3.05683e-237	NPC	LDB2
SYT1	3.90292e-240	0.300292	0.32	0.149	8.9814e-236	NPC	SYT1
CDH2	4.19568e-240	0.327656	0.37	0.19	9.65509e-236	NPC	CDH2
SLC4A7	6.39128e-240	0.317321	0.234	0.097	1.47076e-235	NPC	SLC4A7
SDC2	9.03758e-240	-0.591919	0.438	0.571	2.07973e-235	NPC	SDC2
EZH2	5.49144e-239	0.301713	0.254	0.109	1.26369e-234	NPC	EZH2
SALL1	4.94342e-237	0.321694	0.184	0.066	1.13758e-232	NPC	SALL1
NUDT11	7.64744e-236	0.31412	0.207	0.079	1.75983e-231	NPC	NUDT11
HOXA11-AS	1.15457e-235	0.283839	0.145	0.043	2.65689e-231	NPC	HOXA11-AS
NDUFS5	4.1575e-235	0.310901	0.786	0.627	9.56723e-231	NPC	NDUFS5
NDUFA7.1	6.48927e-235	0.272631	0.138	0.04	1.49331e-230	NPC	NDUFA7.1
PNRC1	6.95196e-235	-0.452214	0.492	0.636	1.59979e-230	NPC	PNRC1
TMEM258	7.74561e-235	0.345228	0.704	0.525	1.78242e-230	NPC	TMEM258
PCDH9	1.22494e-234	-0.578499	0.082	0.246	2.81884e-230	NPC	PCDH9
UCP2	2.04048e-234	0.281438	0.197	0.073	4.69555e-230	NPC	UCP2
IQGAP2	2.68947e-234	-0.658499	0.072	0.226	6.18901e-230	NPC	IQGAP2
EMP3	4.26199e-234	-0.634058	0.145	0.313	9.80769e-230	NPC	EMP3
AXL	1.56417e-233	-0.642041	0.053	0.203	3.59947e-229	NPC	AXL
POLE3	3.01502e-233	0.328739	0.321	0.159	6.93817e-229	NPC	POLE3
YWHAE	3.055e-233	0.275067	0.843	0.71	7.03016e-229	NPC	YWHAE
SNRNP25	3.6973e-232	0.346156	0.318	0.159	8.50823e-228	NPC	SNRNP25
MYL12B	4.9436e-232	-0.350234	0.771	0.81	1.13762e-227	NPC	MYL12B
SHMT2	5.04011e-232	0.31326	0.275	0.127	1.15983e-227	NPC	SHMT2
TSC22D3	4.33349e-231	-0.723953	0.357	0.498	9.97223e-227	NPC	TSC22D3
DUSP23	1.26681e-230	-0.651361	0.102	0.262	2.91518e-226	NPC	DUSP23
PLA2R1	1.39797e-230	-0.584526	0.01	0.135	3.21701e-226	NPC	PLA2R1
HAUS1	1.51022e-230	0.320992	0.322	0.161	3.47531e-226	NPC	HAUS1
MAGED2	1.44839e-229	-0.41244	0.749	0.787	3.33303e-225	NPC	MAGED2
ANP32A	2.51152e-229	0.341093	0.489	0.304	5.77951e-225	NPC	ANP32A
CCDC34	8.39064e-229	0.314965	0.32	0.159	1.93085e-224	NPC	CCDC34
RNPS1	2.69719e-228	0.316945	0.68	0.499	6.20676e-224	NPC	RNPS1
NPNT	3.12381e-228	-0.539348	0.027	0.162	7.18852e-224	NPC	NPNT
PLD3	6.32413e-228	-0.553714	0.414	0.56	1.45531e-223	NPC	PLD3
PXMP2	1.93496e-226	0.377873	0.381	0.212	4.45274e-222	NPC	PXMP2
LSMD1	7.83247e-226	0.361949	0.209	0.083	1.80241e-221	NPC	LSMD1
RRM2	4.3564e-225	0.325398	0.151	0.048	1.00249e-220	NPC	RRM2
SLC48A1	4.39678e-225	-0.563845	0.045	0.187	1.01179e-220	NPC	SLC48A1
ANP32B	4.6433e-225	0.315989	0.705	0.545	1.06852e-220	NPC	ANP32B
PLAC9	7.12529e-224	-0.664886	0.013	0.138	1.63967e-219	NPC	PLAC9
MYO1C	1.72055e-223	-0.507166	0.043	0.185	3.95933e-219	NPC	MYO1C
STARD4-AS1	3.09056e-223	0.312586	0.228	0.095	7.112e-219	NPC	STARD4-AS1
NAP1L4	9.64333e-223	0.34598	0.475	0.295	2.21912e-218	NPC	NAP1L4
PTPLAD1	1.05454e-222	0.337772	0.19	0.072	2.42671e-218	NPC	PTPLAD1
GDI2	1.79367e-222	0.309842	0.703	0.525	4.12759e-218	NPC	GDI2
XRN2	1.92293e-222	0.327762	0.555	0.365	4.42504e-218	NPC	XRN2
CMTM7	2.41346e-222	0.321199	0.246	0.109	5.55384e-218	NPC	CMTM7
GTF2I	6.24624e-222	0.309247	0.641	0.447	1.43738e-217	NPC	GTF2I
CSTF3	7.80598e-222	0.325259	0.37	0.201	1.79631e-217	NPC	CSTF3
KLF4	3.07838e-221	-0.671292	0.1	0.261	7.08398e-217	NPC	KLF4
RBMS1	5.99904e-221	-0.529706	0.364	0.517	1.3805e-216	NPC	RBMS1
PTRF	1.05576e-220	-0.580521	0.035	0.171	2.42951e-216	NPC	PTRF
PHF19	1.45105e-220	0.263971	0.137	0.041	3.33915e-216	NPC	PHF19
PTPN14	1.56916e-219	0.286363	0.257	0.116	3.61096e-215	NPC	PTPN14
CXXC5	2.99147e-219	0.33868	0.61	0.414	6.88396e-215	NPC	CXXC5
KDM2B	4.97605e-219	0.312523	0.206	0.082	1.14509e-214	NPC	KDM2B
FGF1	1.12101e-218	-0.515601	0.003	0.118	2.57967e-214	NPC	FGF1
YEATS4	3.24486e-218	0.300113	0.279	0.132	7.46708e-214	NPC	YEATS4
TBL1XR1	4.8438e-217	0.345398	0.364	0.203	1.11465e-212	NPC	TBL1XR1
HOXC9	5.48847e-217	0.346133	0.319	0.162	1.26301e-212	NPC	HOXC9
SPG21	8.73781e-217	0.347743	0.455	0.279	2.01075e-212	NPC	SPG21
C19orf48	1.1609e-216	0.351255	0.39	0.223	2.67146e-212	NPC	C19orf48
NPC2	1.56303e-216	-0.477436	0.492	0.614	3.59683e-212	NPC	NPC2
MEIS1	2.71428e-215	0.30613	0.328	0.165	6.24611e-211	NPC	MEIS1
UPF3B	3.2043e-215	0.33137	0.396	0.225	7.37374e-211	NPC	UPF3B
DSTN	3.68365e-215	-0.372009	0.717	0.781	8.47681e-211	NPC	DSTN
C14orf166	1.01239e-214	0.291424	0.734	0.546	2.32972e-210	NPC	C14orf166
FBLN5	2.37605e-214	-0.605943	0.013	0.133	5.46777e-210	NPC	FBLN5
B2M	2.53308e-214	-0.841201	0.715	0.713	5.82913e-210	NPC	B2M
CAMK2N1	5.50168e-214	0.327275	0.246	0.111	1.26605e-209	NPC	CAMK2N1
ZNF516	6.63871e-214	0.295824	0.211	0.086	1.5277e-209	NPC	ZNF516
XRCC6	2.88402e-213	0.304674	0.699	0.54	6.63672e-209	NPC	XRCC6
CD164	3.96288e-213	-0.471559	0.506	0.626	9.11939e-209	NPC	CD164
SF3B14	4.13698e-213	0.381045	0.265	0.124	9.52002e-209	NPC	SF3B14
GNB5	1.08506e-212	0.261993	0.176	0.065	2.49694e-208	NPC	GNB5
ILF2	4.57668e-212	0.285691	0.721	0.55	1.05318e-207	NPC	ILF2
NPM3	2.90741e-211	0.331103	0.377	0.211	6.69052e-207	NPC	NPM3
COL5A2	4.34397e-210	-0.514051	0.024	0.151	9.99634e-206	NPC	COL5A2
RPA1	5.15707e-210	0.303369	0.32	0.165	1.18674e-205	NPC	RPA1
YBX1	6.4268e-210	0.27953	0.92	0.827	1.47894e-205	NPC	YBX1
CCDC74B	5.40686e-209	0.254728	0.13	0.039	1.24423e-204	NPC	CCDC74B
CXCL12	9.43343e-209	-0.973311	0.283	0.419	2.17082e-204	NPC	CXCL12
HNRNPD	1.54819e-208	0.335906	0.624	0.464	3.5627e-204	NPC	HNRNPD
GRN	1.74083e-208	-0.491394	0.274	0.44	4.00599e-204	NPC	GRN
AGRN	2.42857e-208	-0.537702	0.089	0.24	5.58862e-204	NPC	AGRN
RERG	4.66093e-208	-0.440702	0.014	0.132	1.07257e-203	NPC	RERG
CALCA	4.90493e-208	0.324385	0.113	0.03	1.12872e-203	NPC	CALCA
TRIB2	1.7304e-207	-0.544861	0.122	0.278	3.98199e-203	NPC	TRIB2
BRD3	3.90723e-207	0.332273	0.461	0.285	8.99131e-203	NPC	BRD3
COL1A1	4.68919e-206	-1.38854	0.147	0.293	1.07908e-201	NPC	COL1A1
EMILIN1	2.00664e-205	-0.603561	0.027	0.152	4.61767e-201	NPC	EMILIN1
THBS1	2.12659e-205	-0.47378	0.034	0.163	4.89372e-201	NPC	THBS1
ISYNA1	4.87721e-205	0.275969	0.401	0.228	1.12234e-200	NPC	ISYNA1
CPEB4	5.4616e-205	-0.437949	0.021	0.144	1.25682e-200	NPC	CPEB4
UQCR11.1	1.0491e-204	0.391877	0.276	0.133	2.41419e-200	NPC	UQCR11.1
NBL1	1.48385e-204	0.380653	0.194	0.079	3.41464e-200	NPC	NBL1
NFIB	3.06105e-204	-0.411869	0.004	0.113	7.04409e-200	NPC	NFIB
AC004540.4	3.38294e-204	0.298092	0.128	0.039	7.78483e-200	NPC	AC004540.4
SARAF	1.1062e-203	-0.515993	0.358	0.512	2.54559e-199	NPC	SARAF
CSNK1E	1.31118e-203	0.313075	0.356	0.197	3.01728e-199	NPC	CSNK1E
AGTR2	2.07676e-203	-0.529242	0.002	0.109	4.77903e-199	NPC	AGTR2
PPM1G	7.13789e-203	0.33188	0.471	0.3	1.64257e-198	NPC	PPM1G
CTSL	7.4022e-203	-0.620335	0.204	0.363	1.70339e-198	NPC	CTSL
TCTEX1D2	2.39077e-202	0.316833	0.323	0.171	5.50164e-198	NPC	TCTEX1D2
MIR22HG	4.67054e-202	-0.410588	0.013	0.128	1.07478e-197	NPC	MIR22HG
MFAP2	4.93637e-202	0.298677	0.459	0.277	1.13596e-197	NPC	MFAP2
DTYMK	5.57927e-202	0.309906	0.348	0.19	1.2839e-197	NPC	DTYMK
SPRY1	1.36854e-201	0.329398	0.284	0.142	3.1493e-197	NPC	SPRY1
NRIP2	2.799e-201	-0.446542	0.009	0.121	6.44106e-197	NPC	NRIP2
JUNB	5.44168e-201	-0.619629	0.418	0.568	1.25224e-196	NPC	JUNB
HS3ST3B1	5.75564e-201	-0.496318	0.043	0.175	1.32449e-196	NPC	HS3ST3B1
TPM2	4.17421e-200	-0.842452	0.162	0.307	9.60568e-196	NPC	TPM2
MECOM	4.6079e-200	-0.421889	0.007	0.117	1.06037e-195	NPC	MECOM
MAP1B	1.13316e-199	0.293188	0.365	0.198	2.60763e-195	NPC	MAP1B
AIF1L	2.99689e-199	-0.668565	0.233	0.376	6.89645e-195	NPC	AIF1L
CYBA	5.8123e-199	-0.644911	0.254	0.405	1.33753e-194	NPC	CYBA
ARMCX3	9.81094e-199	-0.494073	0.364	0.512	2.25769e-194	NPC	ARMCX3
C4orf48	1.64909e-198	0.322142	0.245	0.115	3.79489e-194	NPC	C4orf48
NDUFB8.1	1.80169e-198	0.359885	0.247	0.115	4.14606e-194	NPC	NDUFB8.1
DHRS3	1.86686e-198	-0.431194	0.039	0.168	4.29602e-194	NPC	DHRS3
PSMB5	2.88496e-198	0.272276	0.794	0.657	6.63887e-194	NPC	PSMB5
SLIT3	2.98641e-198	0.265304	0.174	0.066	6.87233e-194	NPC	SLIT3
HN1L	5.26836e-198	0.288447	0.291	0.146	1.21236e-193	NPC	HN1L
CCT7	1.09549e-197	0.300493	0.595	0.418	2.52094e-193	NPC	CCT7
HOXA9	4.66036e-197	0.313992	0.476	0.291	1.07244e-192	NPC	HOXA9
ANXA1	2.28831e-196	-0.76453	0.006	0.113	5.26586e-192	NPC	ANXA1
FKBP3	1.32898e-195	0.322647	0.539	0.367	3.05826e-191	NPC	FKBP3
ZNF738	5.28196e-194	0.252911	0.199	0.082	1.21548e-189	NPC	ZNF738
ENC1	8.28228e-194	0.310584	0.292	0.148	1.90592e-189	NPC	ENC1
SERBP1	1.28828e-193	0.257389	0.831	0.708	2.96459e-189	NPC	SERBP1
HMCN1	2.07361e-193	0.256028	0.11	0.03	4.77179e-189	NPC	HMCN1
MMP2	4.93968e-193	-0.536053	0.036	0.16	1.13672e-188	NPC	MMP2
NUSAP1	7.93562e-193	0.263858	0.219	0.094	1.82615e-188	NPC	NUSAP1
FANCL	1.05004e-192	0.269575	0.274	0.134	2.41636e-188	NPC	FANCL
SERINC5	1.0866e-192	-0.507256	0.056	0.19	2.50049e-188	NPC	SERINC5
HOXD10	1.5218e-192	0.272631	0.187	0.075	3.50196e-188	NPC	HOXD10
HES4	1.78768e-192	-0.346742	0.225	0.426	4.11382e-188	NPC	HES4
ASS1	2.67254e-192	-0.443285	0.025	0.142	6.15006e-188	NPC	ASS1
LSM7	5.18336e-192	0.300922	0.627	0.45	1.19279e-187	NPC	LSM7
TIA1	3.53677e-191	0.294004	0.504	0.325	8.13881e-187	NPC	TIA1
PSAP	6.56092e-191	-0.424156	0.639	0.713	1.5098e-186	NPC	PSAP
C16orf45	9.63013e-191	0.274706	0.22	0.098	2.21609e-186	NPC	C16orf45
CCT6A	1.61223e-190	0.302468	0.623	0.456	3.71007e-186	NPC	CCT6A
RTN4	2.74163e-190	-0.381811	0.627	0.711	6.30904e-186	NPC	RTN4
NKTR	1.01487e-189	0.282051	0.541	0.361	2.33543e-185	NPC	NKTR
PLEKHO1	1.03258e-189	0.300669	0.343	0.189	2.37618e-185	NPC	PLEKHO1
SMC1A	2.75711e-189	0.295378	0.344	0.19	6.34465e-185	NPC	SMC1A
HLA-A	8.41028e-188	-0.579607	0.251	0.404	1.93537e-183	NPC	HLA-A
PPP2R1A	4.60823e-187	0.272044	0.693	0.523	1.06045e-182	NPC	PPP2R1A
TNS2	1.28346e-186	-0.45749	0.021	0.134	2.95351e-182	NPC	TNS2
SMAD9	2.04564e-186	0.294677	0.24	0.112	4.70742e-182	NPC	SMAD9
NR3C1	7.68101e-186	-0.394731	0.034	0.156	1.76756e-181	NPC	NR3C1
FOS	2.375e-185	-0.491782	0.625	0.741	5.46535e-181	NPC	FOS
PDGFRB	3.56663e-185	-0.437479	0.024	0.138	8.20753e-181	NPC	PDGFRB
PHYHIP	4.83986e-185	-0.434237	0.003	0.102	1.11375e-180	NPC	PHYHIP
EGR1	5.42307e-185	-0.571961	0.35	0.505	1.24796e-180	NPC	EGR1
SQSTM1	8.05631e-185	-0.518781	0.227	0.378	1.85392e-180	NPC	SQSTM1
S100A10	5.04056e-184	-0.773784	0.149	0.289	1.15993e-179	NPC	S100A10
ZYX	6.75304e-184	-0.448327	0.113	0.259	1.55401e-179	NPC	ZYX
FAM134B	8.91227e-184	-0.593507	0.088	0.225	2.05089e-179	NPC	FAM134B
MYL6B	2.45374e-183	0.296122	0.553	0.38	5.64654e-179	NPC	MYL6B
GLS	2.52098e-183	-0.495114	0.078	0.213	5.80127e-179	NPC	GLS
SPATA13	7.25863e-183	-0.460422	0.029	0.145	1.67036e-178	NPC	SPATA13
BAZ1B	7.82135e-183	0.292986	0.35	0.198	1.79985e-178	NPC	BAZ1B
TNFRSF19	2.55965e-182	0.281614	0.176	0.07	5.89027e-178	NPC	TNFRSF19
SMIM24	1.35454e-181	-0.699498	0.009	0.111	3.11706e-177	NPC	SMIM24
RSL1D1	2.29955e-181	0.270388	0.689	0.514	5.29172e-177	NPC	RSL1D1
MNAT1	2.70995e-181	0.298472	0.32	0.176	6.23613e-177	NPC	MNAT1
NHP2L1	4.77722e-180	0.335336	0.257	0.126	1.09933e-175	NPC	NHP2L1
DST	7.43893e-180	-0.514182	0.082	0.217	1.71185e-175	NPC	DST
MYO10	9.6129e-180	0.280703	0.215	0.098	2.21212e-175	NPC	MYO10
RAMP1	3.78293e-179	-0.532502	0.031	0.146	8.70528e-175	NPC	RAMP1
SAMD11	8.53929e-179	-0.509577	0.112	0.256	1.96506e-174	NPC	SAMD11
C8orf4	1.42127e-178	0.412438	0.273	0.139	3.27062e-174	NPC	C8orf4
PPP1R15A	1.7984e-178	-0.502018	0.494	0.607	4.13848e-174	NPC	PPP1R15A
LGALS1	1.88705e-178	-1.34412	0.249	0.363	4.34248e-174	NPC	LGALS1
OLA1	2.65865e-178	0.282506	0.479	0.31	6.1181e-174	NPC	OLA1
G0S2	3.48525e-178	-0.633906	0.018	0.124	8.02025e-174	NPC	G0S2
FBL	4.26002e-178	0.290008	0.571	0.399	9.80316e-174	NPC	FBL
CRB2	8.63653e-178	-0.77801	0.107	0.239	1.98744e-173	NPC	CRB2
CBX5	2.32938e-177	0.296662	0.485	0.324	5.36038e-173	NPC	CBX5
CD320	5.1872e-177	0.278521	0.349	0.198	1.19368e-172	NPC	CD320
EXOSC8	1.81218e-176	0.28722	0.358	0.208	4.17018e-172	NPC	EXOSC8
QARS	2.1326e-176	0.287117	0.511	0.343	4.90753e-172	NPC	QARS
TRAM2	2.28718e-176	-0.526563	0.05	0.171	5.26327e-172	NPC	TRAM2
ETV1	2.50824e-176	0.273142	0.183	0.076	5.77197e-172	NPC	ETV1
COMT	3.78429e-176	-0.496209	0.25	0.396	8.70841e-172	NPC	COMT
CD81	5.33014e-176	-0.493582	0.09	0.225	1.22657e-171	NPC	CD81
DNAJB4	2.51811e-175	-0.583079	0.28	0.423	5.79467e-171	NPC	DNAJB4
SBSPON	3.00191e-175	-0.457579	0.026	0.137	6.908e-171	NPC	SBSPON
FAM3C	5.98736e-175	-0.435086	0.154	0.303	1.37781e-170	NPC	FAM3C
PHF5A	8.21172e-175	0.303833	0.424	0.265	1.88968e-170	NPC	PHF5A
TMEM237	1.27525e-174	0.266248	0.256	0.128	2.9346e-170	NPC	TMEM237
PPDPF	2.63373e-174	0.256527	0.775	0.63	6.06073e-170	NPC	PPDPF
FOSB	5.69814e-174	-0.568797	0.302	0.45	1.31125e-169	NPC	FOSB
SNRPA	6.79392e-174	0.273246	0.331	0.186	1.56342e-169	NPC	SNRPA
SIVA1	2.13066e-173	0.277178	0.626	0.469	4.90307e-169	NPC	SIVA1
C7orf55-LUC7L2	2.26217e-173	0.281966	0.182	0.077	5.20569e-169	NPC	C7orf55-LUC7L2
ACP1	3.77478e-173	0.282388	0.607	0.441	8.68653e-169	NPC	ACP1
TEAD2	3.85371e-173	0.282129	0.318	0.175	8.86817e-169	NPC	TEAD2
REEP5	6.81105e-173	-0.448023	0.237	0.387	1.56736e-168	NPC	REEP5
TGFB1I1	7.25757e-173	-0.433176	0.056	0.18	1.67011e-168	NPC	TGFB1I1
DAP	2.10456e-172	0.296032	0.415	0.258	4.84302e-168	NPC	DAP
GPATCH8	1.00749e-171	0.29195	0.375	0.224	2.31843e-167	NPC	GPATCH8
S100A4	2.37362e-171	-0.605308	0.023	0.13	5.46217e-167	NPC	S100A4
TMEM66	9.51804e-171	0.305698	0.248	0.121	2.19029e-166	NPC	TMEM66
PSMA2.1	1.40575e-170	0.29326	0.26	0.13	3.23492e-166	NPC	PSMA2.1
EIF1AY	2.29225e-170	0.299597	0.286	0.154	5.27493e-166	NPC	EIF1AY
USP1	3.45208e-170	0.291989	0.329	0.186	7.94393e-166	NPC	USP1
HNRNPAB	3.64326e-170	0.331251	0.434	0.283	8.38387e-166	NPC	HNRNPAB
NPR1	3.99102e-170	-0.45889	0.041	0.155	9.18413e-166	NPC	NPR1
XIST	5.18469e-170	-0.505073	0.118	0.27	1.1931e-165	NPC	XIST
FLRT2	5.84244e-170	-0.516196	0.036	0.148	1.34446e-165	NPC	FLRT2
PRKRA	7.36499e-170	0.293938	0.438	0.278	1.69483e-165	NPC	PRKRA
RPA2	8.46591e-170	0.279257	0.314	0.173	1.94817e-165	NPC	RPA2
THRAP3	1.02075e-169	0.298864	0.544	0.383	2.34894e-165	NPC	THRAP3
NHP2	1.08622e-169	0.286579	0.583	0.414	2.4996e-165	NPC	NHP2
SNX3	1.50633e-169	-0.378796	0.487	0.607	3.46636e-165	NPC	SNX3
BTG1	4.44047e-169	-0.322538	0.688	0.769	1.02184e-164	NPC	BTG1
CD55	7.64508e-169	-0.451398	0.069	0.195	1.75929e-164	NPC	CD55
CDC42EP1	8.29645e-169	-0.432855	0.105	0.24	1.90918e-164	NPC	CDC42EP1
TNC	8.64868e-169	-0.69681	0.032	0.141	1.99023e-164	NPC	TNC
WDR34	1.12664e-168	0.278886	0.352	0.205	2.59261e-164	NPC	WDR34
ZNF22	1.62925e-168	0.277411	0.592	0.425	3.74922e-164	NPC	ZNF22
ST3GAL1	1.98261e-168	-0.468097	0.064	0.187	4.56238e-164	NPC	ST3GAL1
CA2	2.40313e-167	-0.524696	0.033	0.144	5.53007e-163	NPC	CA2
POLD2	5.56155e-167	0.295471	0.454	0.299	1.27982e-162	NPC	POLD2
LINC00665	3.06907e-166	0.267803	0.242	0.12	7.06254e-162	NPC	LINC00665
FAM89A	3.46094e-166	-0.389699	0.016	0.116	7.96432e-162	NPC	FAM89A
ALDH1A1	8.07535e-166	-0.483865	0.03	0.139	1.8583e-161	NPC	ALDH1A1
IFI16	1.97478e-165	-0.431494	0.033	0.142	4.54436e-161	NPC	IFI16
PC	2.12821e-165	-0.506924	0.042	0.155	4.89744e-161	NPC	PC
MAD2L2	5.80391e-165	0.260539	0.295	0.159	1.3356e-160	NPC	MAD2L2
COX5A	6.87384e-165	0.265186	0.67	0.511	1.58181e-160	NPC	COX5A
CRYAB	8.05901e-165	-0.474372	0.06	0.183	1.85454e-160	NPC	CRYAB
CCT3	1.13909e-164	0.257484	0.7	0.543	2.62127e-160	NPC	CCT3
RRAS	1.28959e-164	-0.342655	0.014	0.112	2.96761e-160	NPC	RRAS
FXYD2	1.49383e-164	-0.620793	0.022	0.124	3.43761e-160	NPC	FXYD2
ZNF521	1.80635e-164	0.25571	0.179	0.076	4.15677e-160	NPC	ZNF521
FRMD3	5.26192e-164	-0.401671	0.027	0.133	1.21087e-159	NPC	FRMD3
NBEAL1	5.78064e-164	0.288747	0.685	0.53	1.33024e-159	NPC	NBEAL1
LSM5	1.10161e-163	0.257998	0.565	0.395	2.53504e-159	NPC	LSM5
SERPINF1	2.39205e-163	-0.502154	0.047	0.163	5.50458e-159	NPC	SERPINF1
ARHGAP28	2.59502e-163	-0.444873	0.033	0.142	5.97166e-159	NPC	ARHGAP28
KTN1	7.99772e-163	0.26818	0.631	0.465	1.84043e-158	NPC	KTN1
NIPSNAP1	2.01618e-162	0.281083	0.411	0.255	4.63964e-158	NPC	NIPSNAP1
ATP6V0E1	2.65128e-162	-0.391579	0.409	0.532	6.10113e-158	NPC	ATP6V0E1
PRDX6	7.8665e-161	-0.355842	0.736	0.777	1.81024e-156	NPC	PRDX6
GGCT	1.31829e-160	0.264003	0.363	0.216	3.03364e-156	NPC	GGCT
SOBP	3.41504e-160	0.25325	0.15	0.059	7.85869e-156	NPC	SOBP
KNOP1	5.18407e-160	0.271004	0.314	0.176	1.19296e-155	NPC	KNOP1
TMEM123	8.27829e-160	0.281811	0.478	0.316	1.905e-155	NPC	TMEM123
SLC2A3	1.49327e-159	-0.533699	0.041	0.151	3.43632e-155	NPC	SLC2A3
HNRNPH3	2.52255e-159	0.25017	0.683	0.521	5.80488e-155	NPC	HNRNPH3
RAB1A	7.11e-159	-0.373233	0.468	0.58	1.63615e-154	NPC	RAB1A
PCM1	8.4595e-159	0.291192	0.445	0.292	1.9467e-154	NPC	PCM1
C14orf37	1.14266e-158	-0.662674	0.134	0.258	2.6295e-154	NPC	C14orf37
TTF1	1.15683e-158	0.253723	0.252	0.129	2.66209e-154	NPC	TTF1
FKBP10	1.19321e-158	0.255586	0.462	0.297	2.74581e-154	NPC	FKBP10
AQP3	4.2169e-158	-0.480412	0.052	0.166	9.70392e-154	NPC	AQP3
SPP1	6.27972e-158	-0.881503	0.01	0.101	1.44509e-153	NPC	SPP1
HOXB3	5.32557e-157	0.265928	0.202	0.094	1.22552e-152	NPC	HOXB3
ANP32E	3.86538e-156	0.269542	0.38	0.232	8.89502e-152	NPC	ANP32E
FXYD6	5.72819e-156	0.250602	0.387	0.233	1.31817e-151	NPC	FXYD6
FOXJ1	9.20287e-156	-0.459092	0.04	0.149	2.11776e-151	NPC	FOXJ1
CUX1	1.03269e-155	0.283194	0.316	0.182	2.37643e-151	NPC	CUX1
MCL1	1.21597e-155	-0.467461	0.401	0.526	2.79819e-151	NPC	MCL1
HSBP1L1	2.03482e-155	-0.354016	0.025	0.127	4.68252e-151	NPC	HSBP1L1
MAGI2	3.34129e-155	-0.356604	0.012	0.103	7.68898e-151	NPC	MAGI2
NCBP2	4.95268e-155	0.263571	0.467	0.307	1.13971e-150	NPC	NCBP2
TMBIM4	1.8372e-154	-0.415065	0.236	0.383	4.22777e-150	NPC	TMBIM4
THYN1	2.30037e-154	0.259724	0.338	0.198	5.2936e-150	NPC	THYN1
EPS8L2	5.01296e-154	-0.337195	0.027	0.127	1.15358e-149	NPC	EPS8L2
KIF12	5.91027e-154	-0.405245	0.036	0.141	1.36007e-149	NPC	KIF12
SMARCD1	6.44666e-154	0.255824	0.266	0.142	1.4835e-149	NPC	SMARCD1
HIST1H4C	9.01535e-153	0.590313	0.365	0.23	2.07461e-148	NPC	HIST1H4C
GADD45B	2.97419e-152	-0.540352	0.291	0.431	6.8442e-148	NPC	GADD45B
PLCE1	3.71365e-152	-0.485845	0.056	0.168	8.54584e-148	NPC	PLCE1
DCTPP1	4.99897e-152	0.269344	0.358	0.217	1.15036e-147	NPC	DCTPP1
DCDC2	2.36804e-151	-0.422914	0.062	0.176	5.44934e-147	NPC	DCDC2
GUCY1A3	1.54372e-150	-0.490938	0.026	0.124	3.55241e-146	NPC	GUCY1A3
PDE4DIP	1.96091e-150	-0.433088	0.058	0.171	4.51245e-146	NPC	PDE4DIP
LITAF	4.28641e-150	-0.473973	0.368	0.484	9.8639e-146	NPC	LITAF
IFITM3	9.43015e-150	-0.468557	0.632	0.701	2.17007e-145	NPC	IFITM3
N4BP2	1.84222e-149	0.252945	0.242	0.125	4.23931e-145	NPC	N4BP2
ITGB3BP	2.21298e-149	0.26097	0.313	0.18	5.09251e-145	NPC	ITGB3BP
PLEKHH2	3.13732e-149	-0.338255	0.019	0.112	7.2196e-145	NPC	PLEKHH2
PMP22	4.98328e-149	-0.472985	0.065	0.179	1.14675e-144	NPC	PMP22
CCND2	5.34201e-149	0.256007	0.384	0.236	1.2293e-144	NPC	CCND2
SYNGR2	7.40357e-149	-0.422965	0.089	0.21	1.70371e-144	NPC	SYNGR2
SMC3	7.69986e-149	0.284004	0.447	0.3	1.77189e-144	NPC	SMC3
HSPA12A	1.202e-148	-0.359853	0.024	0.12	2.76604e-144	NPC	HSPA12A
GSTO1	2.65844e-148	0.272815	0.406	0.261	6.1176e-144	NPC	GSTO1
ITGA3	7.45293e-148	-0.453754	0.054	0.163	1.71507e-143	NPC	ITGA3
ELP5	1.23236e-147	0.250674	0.312	0.179	2.83591e-143	NPC	ELP5
RP11-349A22.5	2.4735e-147	0.255427	0.155	0.065	5.69202e-143	NPC	RP11-349A22.5
CHCHD3	2.89237e-147	0.250471	0.409	0.263	6.65592e-143	NPC	CHCHD3
SIL1	3.11766e-147	0.324376	0.243	0.129	7.17435e-143	NPC	SIL1
CGNL1	4.87984e-147	-0.390119	0.047	0.155	1.12295e-142	NPC	CGNL1
FSTL1	1.07434e-146	-0.484782	0.357	0.478	2.47227e-142	NPC	FSTL1
TPGS2	4.12137e-146	0.265245	0.379	0.236	9.48409e-142	NPC	TPGS2
2020-09-11	4.61372e-146	-0.481905	0.549	0.609	1.06171e-141	NPC	2020-09-11
ACAT2	1.02075e-145	0.280509	0.323	0.19	2.34895e-141	NPC	ACAT2
TMEM150C	2.30541e-145	-0.415769	0.043	0.148	5.3052e-141	NPC	TMEM150C
DNAJB2	3.32979e-145	-0.368124	0.077	0.196	7.66251e-141	NPC	DNAJB2
LAMB2	1.18141e-144	-0.42082	0.061	0.173	2.71865e-140	NPC	LAMB2
P4HB	4.88892e-144	-0.367627	0.475	0.581	1.12504e-139	NPC	P4HB
PRKCDBP	4.96335e-144	-0.355137	0.029	0.127	1.14217e-139	NPC	PRKCDBP
COL4A1	8.21403e-144	-0.545054	0.163	0.289	1.89021e-139	NPC	COL4A1
SAC3D1	2.53656e-143	0.25414	0.193	0.091	5.83714e-139	NPC	SAC3D1
EEF1G	4.71928e-143	0.277789	0.347	0.211	1.086e-138	NPC	EEF1G
FLRT3	8.74706e-143	-0.47693	0.117	0.241	2.01287e-138	NPC	FLRT3
LTBP4	9.77821e-143	-0.599818	0.295	0.406	2.25016e-138	NPC	LTBP4
FOXP1	1.91316e-142	0.258153	0.381	0.238	4.40256e-138	NPC	FOXP1
POLR2I	2.67116e-142	0.268899	0.43	0.284	6.14687e-138	NPC	POLR2I
TCEAL7	3.29246e-142	0.25419	0.336	0.197	7.57662e-138	NPC	TCEAL7
ID2	4.46942e-142	-0.429439	0.582	0.68	1.0285e-137	NPC	ID2
ARF6	2.32707e-141	-0.426945	0.257	0.391	5.35506e-137	NPC	ARF6
C14orf105	2.05603e-140	-0.356365	0.033	0.13	4.73134e-136	NPC	C14orf105
MAL	1.62633e-139	-0.498191	0.02	0.109	3.7425e-135	NPC	MAL
SLC40A1	4.89636e-139	-0.377564	0.045	0.147	1.12675e-134	NPC	SLC40A1
HLA-E	8.68928e-139	-0.5376	0.129	0.254	1.99958e-134	NPC	HLA-E
ITIH5	1.20281e-138	-0.38098	0.016	0.102	2.76792e-134	NPC	ITIH5
HACD2	1.76927e-138	-0.526888	0.084	0.196	4.07144e-134	NPC	HACD2
DNAAF2	2.66484e-138	0.255449	0.256	0.14	6.13234e-134	NPC	DNAAF2
PARD3B	4.47176e-138	-0.406415	0.052	0.156	1.02904e-133	NPC	PARD3B
LAPTM4B	8.42715e-138	0.301408	0.611	0.469	1.93926e-133	NPC	LAPTM4B
VAMP8	1.9749e-137	-0.457614	0.14	0.262	4.54465e-133	NPC	VAMP8
CD46	4.84129e-137	-0.463541	0.224	0.349	1.11408e-132	NPC	CD46
ETS2	1.85747e-136	-0.372701	0.047	0.148	4.27441e-132	NPC	ETS2
FTL	7.17038e-136	-0.646952	0.961	0.927	1.65005e-131	NPC	FTL
DBN1	7.73656e-136	0.257134	0.485	0.333	1.78034e-131	NPC	DBN1
LAMA5	1.71434e-135	-0.38355	0.05	0.153	3.94505e-131	NPC	LAMA5
GNG11	5.52126e-135	-0.584658	0.099	0.216	1.27055e-130	NPC	GNG11
FNDC3B	1.01804e-134	-0.38122	0.074	0.184	2.34271e-130	NPC	FNDC3B
NID1	3.03854e-134	-0.429568	0.066	0.172	6.99228e-130	NPC	NID1
SLC9A3R2	8.07233e-134	-0.562449	0.132	0.246	1.85761e-129	NPC	SLC9A3R2
IER2	8.33939e-134	-0.318104	0.59	0.69	1.91906e-129	NPC	IER2
AMOTL2	1.95545e-133	-0.418136	0.166	0.292	4.49988e-129	NPC	AMOTL2
CBLB	2.66405e-133	-0.435998	0.066	0.172	6.13051e-129	NPC	CBLB
EFNB1	3.58399e-133	-0.486354	0.266	0.387	8.24747e-129	NPC	EFNB1
SNCA	3.15927e-132	-0.535388	0.148	0.263	7.27012e-128	NPC	SNCA
SAE1	8.74382e-132	0.256076	0.381	0.247	2.01213e-127	NPC	SAE1
LRP10	1.11216e-131	-0.403368	0.128	0.249	2.55931e-127	NPC	LRP10
U2AF1	3.64838e-131	0.3214	0.336	0.211	8.39566e-127	NPC	U2AF1
PSMC3	6.12892e-131	0.260606	0.5	0.361	1.41039e-126	NPC	PSMC3
HEY1	1.62737e-130	0.397462	0.303	0.183	3.74491e-126	NPC	HEY1
SHISA3	5.89504e-129	0.325431	0.298	0.176	1.35657e-124	NPC	SHISA3
FN1	8.63142e-129	-0.533615	0.073	0.178	1.98626e-124	NPC	FN1
LRRC17	9.35569e-129	-0.399077	0.031	0.122	2.15293e-124	NPC	LRRC17
HNRNPF	1.87832e-128	0.253583	0.664	0.54	4.3224e-124	NPC	HNRNPF
PDCD4	3.5048e-128	0.260671	0.329	0.203	8.06525e-124	NPC	PDCD4
LEFTY1	4.46813e-128	-0.420454	0.026	0.112	1.02821e-123	NPC	LEFTY1
C4orf3	5.19467e-127	-0.335913	0.564	0.641	1.1954e-122	NPC	C4orf3
PAM	5.62345e-127	-0.3691	0.079	0.186	1.29407e-122	NPC	PAM
PHACTR2	5.76248e-127	-0.41728	0.114	0.227	1.32606e-122	NPC	PHACTR2
CXCR4	7.18384e-127	0.308022	0.177	0.085	1.65315e-122	NPC	CXCR4
GAS6	9.68997e-126	-0.426394	0.076	0.18	2.22986e-121	NPC	GAS6
FAM132A	1.01658e-125	0.290521	0.143	0.062	2.33936e-121	NPC	FAM132A
GPC6	1.67257e-124	-0.37996	0.074	0.177	3.84892e-120	NPC	GPC6
ATP1A1	3.26845e-124	-0.468326	0.292	0.41	7.52136e-120	NPC	ATP1A1
CDC14A	2.5535e-123	-0.352203	0.031	0.118	5.87612e-119	NPC	CDC14A
TMEM59	1.01047e-122	-0.281553	0.648	0.703	2.32529e-118	NPC	TMEM59
ROR1	1.1282e-122	-0.284387	0.022	0.103	2.59622e-118	NPC	ROR1
APOE	3.66288e-122	-1.22485	0.119	0.226	8.42901e-118	NPC	APOE
MMP14	9.52217e-122	-0.41502	0.098	0.206	2.19124e-117	NPC	MMP14
LGR4	1.60973e-121	-0.310964	0.041	0.133	3.70432e-117	NPC	LGR4
DAG1	2.54672e-121	-0.429953	0.11	0.218	5.86051e-117	NPC	DAG1
UGCG	3.77309e-121	-0.397588	0.104	0.213	8.68264e-117	NPC	UGCG
SRGAP2C	4.05273e-120	-0.39263	0.046	0.137	9.32615e-116	NPC	SRGAP2C
TUBB6	4.12749e-120	-0.352869	0.078	0.181	9.49818e-116	NPC	TUBB6
LIMCH1	3.2255e-119	-0.454844	0.039	0.127	7.42251e-115	NPC	LIMCH1
CEBPB	6.81515e-119	-0.348053	0.056	0.154	1.5683e-114	NPC	CEBPB
BLVRB	1.18948e-118	-0.351558	0.068	0.168	2.73722e-114	NPC	BLVRB
MFAP4	2.20874e-118	-0.893378	0.154	0.256	5.08275e-114	NPC	MFAP4
CHCHD10	7.88481e-118	-0.441771	0.14	0.252	1.81445e-113	NPC	CHCHD10
RPA3	1.12723e-117	0.256691	0.355	0.231	2.59399e-113	NPC	RPA3
GSTM3	2.50547e-117	-0.431571	0.165	0.279	5.7656e-113	NPC	GSTM3
BICC1	3.48776e-117	-0.319758	0.041	0.131	8.02603e-113	NPC	BICC1
PDCD7	6.55347e-117	0.256166	0.37	0.243	1.50809e-112	NPC	PDCD7
GSTK1	1.09826e-116	-0.347627	0.195	0.314	2.52732e-112	NPC	GSTK1
PPP1CB	2.29371e-116	0.261822	0.535	0.391	5.27829e-112	NPC	PPP1CB
C1R	4.06839e-116	-0.290958	0.023	0.103	9.36218e-112	NPC	C1R
PLAT	4.14735e-116	-0.541584	0.072	0.169	9.54388e-112	NPC	PLAT
SQRDL	7.65803e-116	-0.334734	0.035	0.12	1.76227e-111	NPC	SQRDL
NCOA7	1.44072e-115	0.332844	0.176	0.089	3.31538e-111	NPC	NCOA7
FGFR4	1.66004e-114	-0.27689	0.023	0.102	3.82009e-110	NPC	FGFR4
CDC42EP2	4.38923e-114	-0.338813	0.04	0.127	1.01005e-109	NPC	CDC42EP2
LRRC16A	1.32726e-112	-0.413333	0.025	0.104	3.05428e-108	NPC	LRRC16A
SYNE1	1.75962e-112	-0.287474	0.037	0.121	4.04923e-108	NPC	SYNE1
SSFA2	3.13453e-112	-0.309691	0.067	0.164	7.21318e-108	NPC	SSFA2
IL10RB	2.35862e-111	-0.339528	0.084	0.184	5.42765e-107	NPC	IL10RB
NTM	5.25845e-111	-0.400709	0.032	0.113	1.21007e-106	NPC	NTM
NEDD9	5.96598e-111	-0.338505	0.089	0.191	1.37289e-106	NPC	NEDD9
CSRNP1	1.84846e-110	-0.30799	0.091	0.195	4.25367e-106	NPC	CSRNP1
IMPDH1	3.11991e-110	-0.319227	0.029	0.108	7.17953e-106	NPC	IMPDH1
RHOC	3.51548e-110	-0.404257	0.267	0.378	8.08982e-106	NPC	RHOC
WASL	4.39447e-110	-0.365291	0.114	0.218	1.01126e-105	NPC	WASL
CD2AP	8.44885e-110	-0.416235	0.114	0.217	1.94425e-105	NPC	CD2AP
DSP	2.84838e-109	0.257168	0.199	0.107	6.5547e-105	NPC	DSP
ISG15	3.09955e-109	-0.35133	0.035	0.117	7.13268e-105	NPC	ISG15
ECH1	2.48314e-108	-0.340793	0.356	0.464	5.7142e-104	NPC	ECH1
PHLDB1	4.20371e-108	-0.333234	0.076	0.172	9.67359e-104	NPC	PHLDB1
STON2	1.0685e-107	-0.316173	0.032	0.111	2.45883e-103	NPC	STON2
DSEL	1.36581e-107	-0.34709	0.036	0.118	3.14299e-103	NPC	DSEL
THUMPD3-AS1	4.5713e-107	-0.396148	0.191	0.308	1.05195e-102	NPC	THUMPD3-AS1
NFE2L2	5.57084e-107	-0.356083	0.28	0.392	1.28196e-102	NPC	NFE2L2
MPC2	1.32998e-106	-0.580381	0.311	0.404	3.06055e-102	NPC	MPC2
ELF1	5.15081e-106	-0.277742	0.044	0.13	1.1853e-101	NPC	ELF1
ARID5B	1.07795e-105	-0.366281	0.322	0.439	2.48059e-101	NPC	ARID5B
TEAD3	1.72333e-105	-0.334632	0.081	0.177	3.96574e-101	NPC	TEAD3
TMEM106B	4.3998e-104	-0.431853	0.219	0.324	1.01248e-99	NPC	TMEM106B
ANGPT1	9.33953e-104	-0.319812	0.028	0.103	2.14921e-99	NPC	ANGPT1
ARF1	1.46102e-102	-0.283709	0.717	0.744	3.3621e-98	NPC	ARF1
FLNA	4.36029e-102	-0.437872	0.215	0.319	1.00339e-97	NPC	FLNA
MMP23B	9.5518e-102	0.254377	0.378	0.25	2.19806e-97	NPC	MMP23B
CLTB	2.08449e-100	-0.351429	0.198	0.306	4.79683e-96	NPC	CLTB
RASSF8	3.72089e-100	-0.344685	0.048	0.13	8.56252e-96	NPC	RASSF8
NEBL	1.88661e-99	-0.363465	0.072	0.161	4.34146e-95	NPC	NEBL
IGFBP5	5.09838e-99	-1.04773	0.108	0.201	1.17324e-94	NPC	IGFBP5
RHOB	8.26367e-99	-0.348452	0.298	0.408	1.90163e-94	NPC	RHOB
RBM47	8.36647e-99	-0.342445	0.067	0.154	1.92529e-94	NPC	RBM47
HSP90B1	9.04615e-99	-0.26091	0.759	0.778	2.0817e-94	NPC	HSP90B1
TGFBR2	1.33206e-98	-0.304887	0.033	0.109	3.06534e-94	NPC	TGFBR2
SERTAD3	1.68898e-98	-0.334735	0.163	0.272	3.88667e-94	NPC	SERTAD3
FZD1	2.41215e-98	-0.295328	0.041	0.119	5.55084e-94	NPC	FZD1
PLEKHA5	5.96771e-98	-0.377304	0.143	0.245	1.37329e-93	NPC	PLEKHA5
SPTAN1	9.87213e-98	-0.387051	0.156	0.26	2.27178e-93	NPC	SPTAN1
STOM	1.05089e-97	-0.279812	0.03	0.104	2.4183e-93	NPC	STOM
INTS6	3.53451e-97	-0.469903	0.217	0.328	8.1336e-93	NPC	INTS6
RRBP1	3.57179e-97	-0.361089	0.218	0.326	8.21941e-93	NPC	RRBP1
DAZAP2	7.48784e-97	-0.371503	0.263	0.368	1.7231e-92	NPC	DAZAP2
CAST	3.61973e-96	-0.388966	0.193	0.295	8.32973e-92	NPC	CAST
THY1	7.92503e-96	-0.369235	0.045	0.124	1.82371e-91	NPC	THY1
FERMT2	9.45708e-96	-0.355146	0.226	0.33	2.17626e-91	NPC	FERMT2
TMEM30A	1.12667e-95	-0.338765	0.12	0.217	2.5927e-91	NPC	TMEM30A
CDK6	2.10437e-95	-0.34181	0.122	0.219	4.84257e-91	NPC	CDK6
STX7	6.59394e-95	-0.323163	0.117	0.214	1.5174e-90	NPC	STX7
HIST1H2BK	1.22752e-94	0.301224	0.134	0.064	2.82476e-90	NPC	HIST1H2BK
COL18A1	4.84341e-94	-0.365772	0.199	0.304	1.11457e-89	NPC	COL18A1
EFEMP2	4.86004e-94	-0.36034	0.238	0.34	1.11839e-89	NPC	EFEMP2
KRT8	9.65405e-94	-0.646332	0.11	0.204	2.22159e-89	NPC	KRT8
AJUBA	4.23085e-93	-0.324841	0.102	0.196	9.73604e-89	NPC	AJUBA
JUP	2.38595e-92	-0.369976	0.205	0.308	5.49054e-88	NPC	JUP
SMARCA2	1.46182e-91	-0.26869	0.045	0.122	3.36394e-87	NPC	SMARCA2
EGR2	3.10835e-91	-0.498714	0.105	0.195	7.15293e-87	NPC	EGR2
H2AFJ	2.0399e-90	-0.333958	0.19	0.29	4.69421e-86	NPC	H2AFJ
ADAMTS1	2.32643e-89	-0.406841	0.111	0.204	5.35358e-85	NPC	ADAMTS1
ADD3	3.82586e-89	-0.32403	0.305	0.403	8.80406e-85	NPC	ADD3
NFKBIA	5.28471e-89	-0.454973	0.42	0.503	1.21612e-84	NPC	NFKBIA
LAMP2	7.49939e-89	-0.316979	0.155	0.254	1.72576e-84	NPC	LAMP2
PLK2	1.27582e-88	-0.453707	0.194	0.295	2.93592e-84	NPC	PLK2
HNF1B	1.70652e-88	-0.274715	0.041	0.114	3.92705e-84	NPC	HNF1B
ARHGEF12	3.46519e-88	-0.331324	0.103	0.193	7.97409e-84	NPC	ARHGEF12
SULF1	1.54342e-87	-0.277347	0.032	0.101	3.55171e-83	NPC	SULF1
NDRG2	1.57435e-87	-0.404085	0.195	0.288	3.62289e-83	NPC	NDRG2
SERINC1	2.7372e-87	-0.358747	0.226	0.325	6.29885e-83	NPC	SERINC1
CCNL1	2.16828e-86	-0.291516	0.561	0.62	4.98964e-82	NPC	CCNL1
PDLIM7	2.17518e-86	-0.384187	0.263	0.353	5.00553e-82	NPC	PDLIM7
APLP2	1.63973e-85	-0.32599	0.53	0.589	3.77335e-81	NPC	APLP2
MAL2	4.46798e-85	-0.39924	0.104	0.189	1.02817e-80	NPC	MAL2
DBI	5.26514e-85	-0.393504	0.345	0.426	1.21161e-80	NPC	DBI
ARHGAP24	5.34056e-85	-0.299901	0.106	0.196	1.22897e-80	NPC	ARHGAP24
TNFRSF1A	6.22827e-85	-0.320108	0.174	0.269	1.43325e-80	NPC	TNFRSF1A
PRSS23	1.01015e-84	-0.655976	0.087	0.166	2.32455e-80	NPC	PRSS23
KCNH2	1.62327e-84	-0.329545	0.051	0.124	3.73547e-80	NPC	KCNH2
MMP24-AS1	1.96402e-84	-0.252819	0.083	0.169	4.51961e-80	NPC	MMP24-AS1
CPQ	2.67361e-84	-0.274321	0.086	0.172	6.15251e-80	NPC	CPQ
TMEM50A	3.00236e-84	-0.319989	0.391	0.477	6.90902e-80	NPC	TMEM50A
STT3B	1.50348e-83	-0.400532	0.201	0.293	3.45981e-79	NPC	STT3B
CBX6	1.95823e-83	-0.366149	0.169	0.265	4.50627e-79	NPC	CBX6
UQCR11	2.00007e-83	-0.293651	0.344	0.448	4.60256e-79	NPC	UQCR11
RABAC1	2.0229e-83	-0.295387	0.354	0.448	4.65509e-79	NPC	RABAC1
TMBIM6	2.11768e-83	-0.257316	0.729	0.74	4.87321e-79	NPC	TMBIM6
CTSD	6.32608e-83	-0.397298	0.39	0.463	1.45576e-78	NPC	CTSD
MAP1LC3B	9.7819e-83	-0.287386	0.425	0.51	2.25101e-78	NPC	MAP1LC3B
ITGB8	7.14391e-82	-0.261381	0.044	0.115	1.64396e-77	NPC	ITGB8
ANXA11	7.92467e-82	-0.277032	0.11	0.197	1.82363e-77	NPC	ANXA11
H1F0	4.10619e-81	0.273281	0.452	0.342	9.44916e-77	NPC	H1F0
PELO	6.78411e-81	-0.311943	0.104	0.189	1.56116e-76	NPC	PELO
MYDGF	8.95267e-81	-0.291272	0.3	0.403	2.06019e-76	NPC	MYDGF
RNH1	9.46775e-81	-0.29913	0.348	0.439	2.17872e-76	NPC	RNH1
LINC00657	2.19619e-80	-0.302043	0.249	0.347	5.05387e-76	NPC	LINC00657
IL11RA	4.59799e-80	-0.305103	0.075	0.154	1.05809e-75	NPC	IL11RA
DNAJB9	2.75757e-79	-0.336158	0.312	0.399	6.34572e-75	NPC	DNAJB9
DCN	2.83808e-79	-0.808896	0.106	0.185	6.531e-75	NPC	DCN
FAT1	4.38688e-79	-0.332796	0.12	0.206	1.00951e-74	NPC	FAT1
RGS10	5.22281e-79	-0.35018	0.101	0.182	1.20187e-74	NPC	RGS10
ITGB1	6.722e-79	-0.266278	0.606	0.653	1.54687e-74	NPC	ITGB1
CLDN7	1.08807e-77	-0.283046	0.048	0.117	2.50387e-73	NPC	CLDN7
PLXNB2	1.36632e-76	-0.335193	0.148	0.236	3.14417e-72	NPC	PLXNB2
NEU1	1.71197e-76	-0.282547	0.15	0.243	3.93959e-72	NPC	NEU1
NEDD4L	2.32791e-76	-0.253333	0.072	0.15	5.35698e-72	NPC	NEDD4L
DSC2	6.79326e-76	-0.320846	0.082	0.159	1.56326e-71	NPC	DSC2
TAX1BP3	7.20154e-76	-0.29877	0.25	0.341	1.65722e-71	NPC	TAX1BP3
UACA	3.65264e-75	-0.31713	0.078	0.154	8.40545e-71	NPC	UACA
CSRP1	5.88025e-75	-0.435338	0.25	0.33	1.35316e-70	NPC	CSRP1
SLC9A3R1	6.57573e-75	-0.419438	0.242	0.32	1.51321e-70	NPC	SLC9A3R1
LGALS8	8.68022e-75	-0.299305	0.079	0.155	1.99749e-70	NPC	LGALS8
COL4A2	8.73314e-74	-0.382112	0.206	0.291	2.00967e-69	NPC	COL4A2
GUCY1B3	9.82801e-74	-0.276702	0.077	0.151	2.26162e-69	NPC	GUCY1B3
B4GAT1	1.20418e-73	-0.311573	0.109	0.191	2.77107e-69	NPC	B4GAT1
SDC4	2.5099e-73	-0.337237	0.097	0.175	5.77579e-69	NPC	SDC4
PTPRD	7.50618e-73	-0.321569	0.104	0.184	1.72732e-68	NPC	PTPRD
DYNLRB1	1.91135e-72	-0.292911	0.453	0.523	4.3984e-68	NPC	DYNLRB1
CDKN1A	2.77616e-72	-0.281602	0.048	0.114	6.38849e-68	NPC	CDKN1A
C5orf15	1.39204e-71	-0.335597	0.34	0.417	3.20336e-67	NPC	C5orf15
LOX	1.8696e-71	-0.366468	0.051	0.117	4.30233e-67	NPC	LOX
SPTBN1	7.24607e-71	-0.349239	0.162	0.247	1.66747e-66	NPC	SPTBN1
MYL12A	1.22485e-70	-0.274843	0.715	0.733	2.81864e-66	NPC	MYL12A
CNN3	1.71616e-70	-0.337557	0.514	0.558	3.94923e-66	NPC	CNN3
TUBB2A	2.20748e-70	-0.484872	0.287	0.359	5.07985e-66	NPC	TUBB2A
NDUFB8	2.28422e-70	-0.254617	0.348	0.448	5.25646e-66	NPC	NDUFB8
PARD6B	3.93436e-70	-0.307379	0.105	0.183	9.05375e-66	NPC	PARD6B
SBDS	4.46436e-70	-0.298862	0.401	0.479	1.02734e-65	NPC	SBDS
TRAM1	8.66488e-70	-0.321255	0.325	0.402	1.99396e-65	NPC	TRAM1
HSPH1	1.18781e-69	-0.530674	0.454	0.5	2.73338e-65	NPC	HSPH1
HLA-B	2.74379e-69	-0.474839	0.074	0.145	6.31401e-65	NPC	HLA-B
RASL11B	3.86158e-69	-0.327357	0.084	0.157	8.88626e-65	NPC	RASL11B
RASSF7	1.2553e-68	-0.312704	0.142	0.222	2.88868e-64	NPC	RASSF7
RP11-352M15.2	2.17481e-68	0.295557	0.226	0.15	5.00467e-64	NPC	RP11-352M15.2
EFEMP1	6.04862e-68	-0.332115	0.149	0.23	1.39191e-63	NPC	EFEMP1
B4GALT1	1.54117e-67	-0.262609	0.053	0.118	3.54653e-63	NPC	B4GALT1
C6orf203	1.86882e-67	-0.30126	0.099	0.174	4.30053e-63	NPC	C6orf203
EIF3M	1.96514e-67	-0.375175	0.765	0.751	4.52218e-63	NPC	EIF3M
IER3IP1	2.11293e-67	-0.262151	0.268	0.365	4.86227e-63	NPC	IER3IP1
DCTD	6.38939e-67	-0.292514	0.194	0.278	1.47033e-62	NPC	DCTD
CD74	9.8219e-67	-0.517231	0.223	0.137	2.26022e-62	NPC	CD74
SNAI1	1.39666e-66	-0.30215	0.041	0.101	3.21399e-62	NPC	SNAI1
SLC38A2	2.94386e-66	-0.31523	0.21	0.295	6.77441e-62	NPC	SLC38A2
H1FX	3.0154e-66	0.264821	0.479	0.386	6.93904e-62	NPC	H1FX
SH3BGRL	6.127e-66	-0.320275	0.455	0.511	1.40995e-61	NPC	SH3BGRL
HBP1	1.20653e-65	-0.271103	0.218	0.306	2.77647e-61	NPC	HBP1
SORBS3	1.14778e-64	-0.284455	0.114	0.189	2.64126e-60	NPC	SORBS3
FILIP1L	1.91544e-64	-0.36198	0.066	0.132	4.40781e-60	NPC	FILIP1L
IER3	2.80269e-64	-0.3987	0.159	0.238	6.44954e-60	NPC	IER3
ZFAND2A	3.47902e-64	-0.316359	0.199	0.286	8.00591e-60	NPC	ZFAND2A
EMX2	2.05035e-63	-0.258368	0.09	0.164	4.71827e-59	NPC	EMX2
CTSH	2.80549e-63	-0.272991	0.043	0.101	6.45599e-59	NPC	CTSH
KLF10	6.95636e-63	-0.296217	0.21	0.294	1.6008e-58	NPC	KLF10
MRC2	1.74473e-62	-0.296205	0.07	0.135	4.01497e-58	NPC	MRC2
SERINC3	6.39415e-62	-0.27169	0.167	0.248	1.47142e-57	NPC	SERINC3
PLPP3	6.81611e-62	-0.330087	0.107	0.18	1.56852e-57	NPC	PLPP3
CPXM1	1.61485e-61	-0.567338	0.432	0.464	3.71609e-57	NPC	CPXM1
TSC22D1	2.46739e-61	-0.277179	0.737	0.733	5.67796e-57	NPC	TSC22D1
PSMA2	4.14673e-61	-0.449423	0.414	0.504	9.54246e-57	NPC	PSMA2
MDFI	4.59613e-61	-0.275555	0.054	0.115	1.05766e-56	NPC	MDFI
EFNB2	1.56842e-60	-0.344954	0.193	0.271	3.60925e-56	NPC	EFNB2
ARL4A	1.61527e-60	-0.295594	0.157	0.235	3.71706e-56	NPC	ARL4A
INF2	2.23145e-60	-0.270622	0.061	0.122	5.13502e-56	NPC	INF2
RAB18	2.95223e-60	-0.273831	0.264	0.344	6.79367e-56	NPC	RAB18
EDNRA	2.12259e-59	-0.27982	0.049	0.107	4.88451e-55	NPC	EDNRA
VAMP2	2.88404e-59	-0.355499	0.51	0.545	6.63675e-55	NPC	VAMP2
PCMTD2	1.66835e-58	-0.339803	0.175	0.249	3.8392e-54	NPC	PCMTD2
CRIM1	2.63153e-58	-0.3032	0.103	0.172	6.05567e-54	NPC	CRIM1
NUCB1	3.90768e-58	-0.291137	0.231	0.308	8.99236e-54	NPC	NUCB1
HACD3	4.97996e-58	0.260919	0.413	0.343	1.14599e-53	NPC	HACD3
VAMP5	1.39912e-57	-0.403346	0.184	0.255	3.21966e-53	NPC	VAMP5
TOB1	1.72965e-57	-0.263151	0.162	0.242	3.98027e-53	NPC	TOB1
CD151	1.85767e-57	-0.363979	0.452	0.494	4.27488e-53	NPC	CD151
GSTA4	1.38226e-56	-0.314873	0.348	0.413	3.18087e-52	NPC	GSTA4
TMCO3	2.51549e-56	-0.314486	0.17	0.243	5.78866e-52	NPC	TMCO3
SDF4	3.18414e-56	-0.274739	0.247	0.323	7.32735e-52	NPC	SDF4
TAPBP	3.92277e-56	-0.266885	0.119	0.189	9.02708e-52	NPC	TAPBP
CAPN2	4.71885e-56	-0.31512	0.214	0.286	1.0859e-51	NPC	CAPN2
CRYL1	7.48221e-56	-0.251575	0.078	0.142	1.72181e-51	NPC	CRYL1
IRF1	1.22866e-55	-0.368064	0.26	0.34	2.8274e-51	NPC	IRF1
MID1IP1	1.8533e-55	-0.250993	0.092	0.157	4.26482e-51	NPC	MID1IP1
ILK	9.61108e-55	-0.25359	0.266	0.341	2.2117e-50	NPC	ILK
ATP6AP2	1.93768e-54	-0.260302	0.444	0.499	4.459e-50	NPC	ATP6AP2
EMC7	2.84354e-54	-0.274313	0.261	0.335	6.54354e-50	NPC	EMC7
LRRC8A	3.21994e-54	-0.316453	0.1	0.165	7.40973e-50	NPC	LRRC8A
TM9SF2	9.87545e-54	-0.279408	0.275	0.349	2.27254e-49	NPC	TM9SF2
FYN	4.7997e-53	-0.320017	0.172	0.24	1.10451e-48	NPC	FYN
IL6ST	6.46615e-53	-0.2665	0.11	0.177	1.48799e-48	NPC	IL6ST
MAFF	7.4161e-53	-0.30028	0.235	0.312	1.70659e-48	NPC	MAFF
NIPSNAP3A	9.99053e-53	-0.252816	0.124	0.192	2.29902e-48	NPC	NIPSNAP3A
TUBB4B	1.63393e-52	-0.291927	0.559	0.591	3.76001e-48	NPC	TUBB4B
PEA15	2.86977e-52	-0.276208	0.105	0.169	6.60392e-48	NPC	PEA15
SFT2D1	5.16314e-52	-0.250296	0.275	0.348	1.18814e-47	NPC	SFT2D1
ZFAND5	3.2204e-51	-0.264253	0.417	0.48	7.41078e-47	NPC	ZFAND5
SH3BP5	5.03775e-51	-0.306558	0.124	0.189	1.15929e-46	NPC	SH3BP5
DDIT3	8.23126e-51	-0.282869	0.242	0.316	1.89418e-46	NPC	DDIT3
ING1	9.02948e-51	-0.308203	0.132	0.199	2.07786e-46	NPC	ING1
ASAH1	1.10931e-50	-0.294883	0.264	0.331	2.55273e-46	NPC	ASAH1
HEXIM1	1.49287e-50	-0.338274	0.24	0.311	3.43539e-46	NPC	HEXIM1
SDCBP	1.68864e-50	-0.280896	0.38	0.44	3.88591e-46	NPC	SDCBP
ST6GALNAC6	2.70402e-50	-0.251733	0.09	0.151	6.2225e-46	NPC	ST6GALNAC6
STAT1	6.14465e-50	-0.25226	0.095	0.157	1.41401e-45	NPC	STAT1
NR4A1	9.31048e-50	-0.438044	0.243	0.311	2.14253e-45	NPC	NR4A1
TUBA1C	2.71434e-49	-0.343284	0.149	0.213	6.24623e-45	NPC	TUBA1C
BNIP3	3.04312e-49	-0.256802	0.206	0.278	7.00284e-45	NPC	BNIP3
PCF11	2.13156e-48	-0.250629	0.161	0.232	4.90514e-44	NPC	PCF11
LRPAP1	2.14096e-48	-0.255302	0.367	0.429	4.92678e-44	NPC	LRPAP1
VMP1	2.42131e-48	-0.344492	0.254	0.32	5.57193e-44	NPC	VMP1
KLF6	3.82835e-48	-0.438527	0.427	0.474	8.8098e-44	NPC	KLF6
POSTN	5.38476e-48	-0.68893	0.083	0.138	1.23914e-43	NPC	POSTN
CPE	6.20572e-48	-0.477784	0.13	0.19	1.42806e-43	NPC	CPE
ATP6V1F	1.20997e-47	-0.309616	0.46	0.498	2.78438e-43	NPC	ATP6V1F
PHACTR4	1.71385e-47	-0.303882	0.179	0.246	3.94392e-43	NPC	PHACTR4
TSPAN5	4.68259e-46	-0.284294	0.11	0.17	1.07756e-41	NPC	TSPAN5
ANXA5	3.31688e-45	-0.264349	0.394	0.444	7.63281e-41	NPC	ANXA5
PRMT6	1.66018e-44	-0.294877	0.115	0.172	3.8204e-40	NPC	PRMT6
CLEC11A	1.92777e-44	-0.274944	0.175	0.238	4.43618e-40	NPC	CLEC11A
CYSTM1	2.2356e-44	-0.285211	0.22	0.284	5.14456e-40	NPC	CYSTM1
TSPAN12	2.37723e-43	-0.293097	0.21	0.272	5.47049e-39	NPC	TSPAN12
ACTA2	1.32271e-42	-0.793969	0.075	0.126	3.04381e-38	NPC	ACTA2
BRD2	3.6414e-42	-0.253786	0.5	0.544	8.3796e-38	NPC	BRD2
COL6A3	3.88425e-41	-0.421319	0.119	0.173	8.93843e-37	NPC	COL6A3
TAGLN	5.79814e-41	-0.552539	0.147	0.207	1.33427e-36	NPC	TAGLN
ANXA4	1.45147e-40	-0.336067	0.188	0.245	3.34012e-36	NPC	ANXA4
GNAS	4.16542e-40	-0.366004	0.638	0.642	9.58548e-36	NPC	GNAS
TIMP3	6.84076e-39	-0.290556	0.28	0.338	1.5742e-34	NPC	TIMP3
ELF3	7.83368e-39	-0.538533	0.115	0.166	1.80269e-34	NPC	ELF3
RGS3	1.68496e-38	-0.307574	0.186	0.246	3.87742e-34	NPC	RGS3
ETFB	1.12457e-36	-0.296584	0.317	0.368	2.58785e-32	NPC	ETFB
PTGER4	3.77405e-36	-0.257235	0.076	0.122	8.68484e-32	NPC	PTGER4
DDR1	2.14732e-35	-0.284384	0.203	0.255	4.9414e-31	NPC	DDR1
EPB41L2	1.12571e-34	-0.313569	0.141	0.19	2.59049e-30	NPC	EPB41L2
CDKN1B	5.06366e-34	-0.273229	0.174	0.225	1.16525e-29	NPC	CDKN1B
MT-ND5	5.14127e-34	-0.278137	0.762	0.761	1.18311e-29	NPC	MT-ND5
PRCP	5.21572e-34	-0.367447	0.207	0.26	1.20024e-29	NPC	PRCP
GPX3	1.24772e-33	-0.447616	0.081	0.126	2.87126e-29	NPC	GPX3
PDLIM5	1.95143e-33	-0.254372	0.142	0.194	4.49063e-29	NPC	PDLIM5
SOCS3	2.12297e-33	-0.267834	0.224	0.285	4.88538e-29	NPC	SOCS3
EFNA1	2.48538e-33	-0.251892	0.142	0.194	5.71935e-29	NPC	EFNA1
LIMA1	7.50614e-32	-0.256698	0.165	0.219	1.72731e-27	NPC	LIMA1
SLC37A4	2.63762e-31	-0.252029	0.184	0.232	6.06968e-27	NPC	SLC37A4
RAMP2	1.19045e-30	-0.455481	0.089	0.131	2.73946e-26	NPC	RAMP2
WT1-AS	5.47933e-30	-0.346716	0.189	0.231	1.2609e-25	NPC	WT1-AS
ARRDC3	9.79058e-30	-0.258223	0.294	0.343	2.25301e-25	NPC	ARRDC3
PTGR1	1.30586e-28	-0.338181	0.32	0.353	3.00505e-24	NPC	PTGR1
HRSP12	1.24183e-27	-0.306818	0.131	0.174	2.85771e-23	NPC	HRSP12
SPOCK2	4.61858e-27	-0.523799	0.283	0.304	1.06283e-22	NPC	SPOCK2
SOD2	5.78825e-25	-0.280829	0.133	0.176	1.33199e-20	NPC	SOD2
ATP1B1	4.89084e-24	-0.423693	0.253	0.284	1.12548e-19	NPC	ATP1B1
CLDN4	5.34597e-24	-0.709474	0.088	0.123	1.23021e-19	NPC	CLDN4
INSIG1	2.18825e-23	-0.260254	0.189	0.231	5.0356e-19	NPC	INSIG1
CD59	3.26657e-23	-0.265235	0.498	0.5	7.51702e-19	NPC	CD59
RARRES2	3.44947e-20	-0.254553	0.147	0.181	7.93792e-16	NPC	RARRES2
TIMP1	2.67087e-19	-0.264963	0.548	0.535	6.14621e-15	NPC	TIMP1
BCAM	4.8719e-19	-0.366744	0.416	0.42	1.12112e-14	NPC	BCAM
CLDN3	3.64222e-17	-0.425079	0.205	0.234	8.38147e-13	NPC	CLDN3
PPP1R16A	8.4152e-17	-0.253331	0.252	0.28	1.93651e-12	NPC	PPP1R16A
GOLIM4	1.1867e-16	-0.329381	0.349	0.367	2.73084e-12	NPC	GOLIM4
DACH1	2.10501e-13	-0.28085	0.305	0.318	4.84404e-09	NPC	DACH1
AKAP12	7.46433e-13	-0.36592	0.375	0.379	1.71769e-08	NPC	AKAP12
KRT18	3.09054e-12	-0.434013	0.235	0.264	7.11195e-08	NPC	KRT18
MSRB1	9.06313e-11	-0.254596	0.157	0.182	2.08561e-06	NPC	MSRB1
MEG3	1.32064e-09	-0.311541	0.25	0.266	3.03905e-05	NPC	MEG3
WT1	3.87324e-09	-0.63549	0.558	0.452	8.9131e-05	NPC	WT1
SERPINH1	0.000299374	-0.335189	0.648	0.589	1	NPC	SERPINH1
PTN	0.0005228	-0.641993	0.378	0.345	1	NPC	PTN
OLFM3	0.00902585	-0.250412	0.113	0.118	1	NPC	OLFM3
SULT1E1.1	0	2.61015	0.585	0.072	0	Interstitial	SULT1E1
COL1A1.1	0	2.49073	0.872	0.126	0	Interstitial	COL1A1
COL1A2.1	0	2.29426	0.874	0.12	0	Interstitial	COL1A2
MFAP4.1	0	2.17821	0.854	0.096	0	Interstitial	MFAP4
CLDN11.1	0	2.10224	0.64	0.052	0	Interstitial	CLDN11
LGALS1.1	0	2.03352	0.964	0.199	0	Interstitial	LGALS1
PCOLCE.1	0	1.94195	0.792	0.065	0	Interstitial	PCOLCE
CTSC.1	0	1.92865	0.754	0.174	0	Interstitial	CTSC
TGFBI.1	0	1.79347	0.67	0.041	0	Interstitial	TGFBI
COL3A1.1	0	1.77753	0.798	0.27	0	Interstitial	COL3A1
POSTN.1	0	1.76683	0.456	0.053	0	Interstitial	POSTN
OLFML3.1	0	1.76372	0.699	0.045	0	Interstitial	OLFML3
DCN.1	0	1.72278	0.47	0.101	0	Interstitial	DCN
MOXD1.1	0	1.60025	0.597	0.046	0	Interstitial	MOXD1
PRSS23.1	0	1.58976	0.481	0.075	0	Interstitial	PRSS23
MEG3.1	0	1.57425	0.729	0.16	0	Interstitial	MEG3
TAGLN.1	0	1.56773	0.558	0.113	0	Interstitial	TAGLN
TNC.1	0	1.56166	0.491	0.034	0	Interstitial	TNC
PTN.1	0	1.50464	0.698	0.277	0	Interstitial	PTN
CYP1B1.1	0	1.49717	0.59	0.087	0	Interstitial	CYP1B1
PLAC9.1	0	1.44194	0.463	0.032	0	Interstitial	PLAC9
TPM2.1	0	1.44158	0.742	0.171	0	Interstitial	TPM2
ZFP36.1	0	1.44075	0.572	0.288	0	Interstitial	ZFP36
PDGFRA.1	0	1.43006	0.508	0.029	0	Interstitial	PDGFRA
LUM	0	1.42319	0.151	0.008	0	Interstitial	LUM
COL6A3.1	0	1.40977	0.567	0.071	0	Interstitial	COL6A3
ITM2A.1	0	1.36607	0.431	0.059	0	Interstitial	ITM2A
COL21A1.1	0	1.32658	0.502	0.034	0	Interstitial	COL21A1
CALD1.1	0	1.32437	0.891	0.481	0	Interstitial	CALD1
IGFBP5.1	0	1.32332	0.551	0.099	0	Interstitial	IGFBP5
FBLN5.1	0	1.31905	0.425	0.035	0	Interstitial	FBLN5
ACTA2.1	0	1.30532	0.35	0.062	0	Interstitial	ACTA2
OGN	0	1.3019	0.307	0.009	0	Interstitial	OGN
SERPINH1.1	0	1.28341	0.89	0.539	0	Interstitial	SERPINH1
MMP2.1	0	1.27753	0.509	0.049	0	Interstitial	MMP2
CPE.1	0	1.26587	0.469	0.113	0	Interstitial	CPE
AGTR2.1	0	1.26346	0.392	0.017	0	Interstitial	AGTR2
ALX1	0	1.25056	0.327	0.014	0	Interstitial	ALX1
EMCN.1	0	1.2073	0.54	0.066	0	Interstitial	EMCN
LDB2.1	0	1.19135	0.513	0.058	0	Interstitial	LDB2
AKAP12.1	0	1.15871	0.721	0.303	0	Interstitial	AKAP12
IGF2.1	0	1.15452	0.921	0.451	0	Interstitial	IGF2
CDH11	0	1.14887	0.578	0.176	0	Interstitial	CDH11
CCL2	0	1.14787	0.226	0.056	0	Interstitial	CCL2
SFRP1	0	1.14621	0.296	0.073	0	Interstitial	SFRP1
PTRF.1	0	1.14239	0.479	0.065	0	Interstitial	PTRF
GUCY1A3.1	0	1.13816	0.36	0.045	0	Interstitial	GUCY1A3
COL5A2.1	0	1.13412	0.44	0.052	0	Interstitial	COL5A2
LRRC17.1	0	1.12703	0.408	0.034	0	Interstitial	LRRC17
GPC3	0	1.08844	0.964	0.675	0	Interstitial	GPC3
EMILIN1.1	0	1.08537	0.379	0.068	0	Interstitial	EMILIN1
NTM.1	0	1.06996	0.35	0.039	0	Interstitial	NTM
EPB41L2.1	0	1.04911	0.486	0.111	0	Interstitial	EPB41L2
ZEB2.1	0	1.04787	0.464	0.132	0	Interstitial	ZEB2
MYH10	0	1.03508	0.661	0.289	0	Interstitial	MYH10
COL6A2	0	1.02826	0.465	0.09	0	Interstitial	COL6A2
FLRT2.1	0	1.02	0.375	0.067	0	Interstitial	FLRT2
PCDH18	0	1.01155	0.372	0.068	0	Interstitial	PCDH18
SNAI2	0	1.01045	0.42	0.095	0	Interstitial	SNAI2
FGF7	0	0.993137	0.319	0.024	0	Interstitial	FGF7
NFIA.1	0	0.98859	0.411	0.061	0	Interstitial	NFIA
LIMA1.1	0	0.982303	0.486	0.145	0	Interstitial	LIMA1
C7	0	0.973929	0.226	0.012	0	Interstitial	C7
IFITM3.1	0	0.973002	0.897	0.639	0	Interstitial	IFITM3
SPARCL1	0	0.965708	0.236	0.015	0	Interstitial	SPARCL1
MYLK.1	0	0.954145	0.423	0.134	0	Interstitial	MYLK
HSPA1B	0	0.948627	0.705	0.601	0	Interstitial	HSPA1B
MDFI.1	0	0.937522	0.344	0.048	0	Interstitial	MDFI
BGN.1	0	0.918651	0.495	0.161	0	Interstitial	BGN
HSPA1A	0	0.915953	0.791	0.724	0	Interstitial	HSPA1A
MARCKS	0	0.894929	0.841	0.533	0	Interstitial	MARCKS
NR2F2-AS1	0	0.893434	0.465	0.146	0	Interstitial	NR2F2-AS1
PBX1	0	0.888439	0.626	0.289	0	Interstitial	PBX1
MATN2	0	0.887038	0.293	0.028	0	Interstitial	MATN2
FN1.1	0	0.886229	0.44	0.092	0	Interstitial	FN1
ATP2B1	0	0.879121	0.581	0.389	0	Interstitial	ATP2B1
FBLN1.1	0	0.874317	0.537	0.288	0	Interstitial	FBLN1
CYR61.1	0	0.872779	0.766	0.538	0	Interstitial	CYR61
SYT1.1	0	0.871051	0.386	0.144	0	Interstitial	SYT1
EDNRA.1	0	0.870706	0.313	0.045	0	Interstitial	EDNRA
CHODL	0	0.86976	0.164	0.012	0	Interstitial	CHODL
ASPN	0	0.861551	0.194	0.003	0	Interstitial	ASPN
MEIS2.1	0	0.85974	0.669	0.324	0	Interstitial	MEIS2
FILIP1L.1	0	0.858114	0.321	0.072	0	Interstitial	FILIP1L
TSHZ2	0	0.848324	0.393	0.129	0	Interstitial	TSHZ2
SH3BGRL.1	0	0.836722	0.739	0.445	0	Interstitial	SH3BGRL
APCDD1	0	0.825579	0.173	0.013	0	Interstitial	APCDD1
TPBG	0	0.823618	0.354	0.097	0	Interstitial	TPBG
PLAT.1	0	0.820993	0.341	0.105	0	Interstitial	PLAT
ANGPT1.1	0	0.820567	0.28	0.043	0	Interstitial	ANGPT1
CPED1	0	0.818283	0.28	0.034	0	Interstitial	CPED1
TPM4	0	0.806103	0.683	0.396	0	Interstitial	TPM4
NUPR1	0	0.799398	0.27	0.016	0	Interstitial	NUPR1
LMO4	0	0.79457	0.532	0.291	0	Interstitial	LMO4
FBN2	0	0.793245	0.276	0.055	0	Interstitial	FBN2
CLEC11A.1	0	0.78862	0.453	0.174	0	Interstitial	CLEC11A
TGFB1I1.1	0	0.783154	0.39	0.099	0	Interstitial	TGFB1I1
COL12A1	0	0.780739	0.253	0.034	0	Interstitial	COL12A1
DNAJB1	0	0.771704	0.672	0.512	0	Interstitial	DNAJB1
ALDH1A2	0	0.769955	0.42	0.199	0	Interstitial	ALDH1A2
C1S	0	0.764285	0.275	0.023	0	Interstitial	C1S
CCDC80	0	0.761896	0.488	0.213	0	Interstitial	CCDC80
HSP90AA1	0	0.758417	0.941	0.957	0	Interstitial	HSP90AA1
STAT3	0	0.755728	0.638	0.33	0	Interstitial	STAT3
ISLR	0	0.752986	0.269	0.036	0	Interstitial	ISLR
NR4A1.1	0	0.749218	0.472	0.256	0	Interstitial	NR4A1
TPM1	0	0.746775	0.822	0.52	0	Interstitial	TPM1
RARRES2.1	0	0.744922	0.381	0.128	0	Interstitial	RARRES2
IFI16.1	0	0.744223	0.332	0.07	0	Interstitial	IFI16
C12orf57	0	0.740491	0.698	0.428	0	Interstitial	C12orf57
MEIS1.1	0	0.737131	0.427	0.152	0	Interstitial	MEIS1
IFITM2	0	0.735935	0.68	0.437	0	Interstitial	IFITM2
CD99	0	0.730237	0.693	0.433	0	Interstitial	CD99
B2M.1	0	0.728491	0.959	0.66	0	Interstitial	B2M
PDGFRB.1	0	0.726874	0.305	0.07	0	Interstitial	PDGFRB
COL6A1	0	0.725994	0.454	0.196	0	Interstitial	COL6A1
CLMP	0	0.725789	0.22	0.031	0	Interstitial	CLMP
DNAJB4.1	0	0.724932	0.57	0.351	0	Interstitial	DNAJB4
COL5A1	0	0.72269	0.238	0.036	0	Interstitial	COL5A1
EDNRB	0	0.717932	0.218	0.031	0	Interstitial	EDNRB
SERPINE2	0	0.710583	0.364	0.174	0	Interstitial	SERPINE2
RBP1.1	0	0.707805	0.815	0.461	0	Interstitial	RBP1
C1R.1	0	0.702248	0.275	0.043	0	Interstitial	C1R
FST	0	0.700356	0.2	0.03	0	Interstitial	FST
TCEAL7.1	0	0.699565	0.412	0.188	0	Interstitial	TCEAL7
SLC2A3.1	0	0.69303	0.311	0.086	0	Interstitial	SLC2A3
FLNA.1	0	0.687804	0.503	0.25	0	Interstitial	FLNA
MGP	0	0.682392	0.174	0.025	0	Interstitial	MGP
COL4A1.1	0	0.681306	0.438	0.221	0	Interstitial	COL4A1
DAAM1	0	0.675451	0.43	0.212	0	Interstitial	DAAM1
MAGED2.1	0	0.673706	0.92	0.747	0	Interstitial	MAGED2
EFEMP2.1	0	0.673085	0.53	0.27	0	Interstitial	EFEMP2
IGF1	0	0.665742	0.115	0.005	0	Interstitial	IGF1
EBF1	0	0.664356	0.267	0.036	0	Interstitial	EBF1
KCNQ1OT1.1	0	0.654362	0.68	0.449	0	Interstitial	KCNQ1OT1
FMOD	0	0.650726	0.229	0.016	0	Interstitial	FMOD
CNN3.1	0	0.64984	0.731	0.508	0	Interstitial	CNN3
CNN2.1	0	0.648055	0.587	0.352	0	Interstitial	CNN2
PEAR1	0	0.647919	0.238	0.034	0	Interstitial	PEAR1
KLF2	0	0.646453	0.194	0.056	0	Interstitial	KLF2
VCAN	0	0.642148	0.564	0.322	0	Interstitial	VCAN
S1PR3	0	0.640279	0.209	0.027	0	Interstitial	S1PR3
SELM	0	0.638401	0.29	0.074	0	Interstitial	SELM
IGFBP6	0	0.637493	0.161	0.023	0	Interstitial	IGFBP6
PHACTR2.1	0	0.632094	0.398	0.159	0	Interstitial	PHACTR2
WBP5	0	0.631536	0.768	0.65	0	Interstitial	WBP5
PCDH9.1	0	0.627938	0.38	0.171	0	Interstitial	PCDH9
HSP90AB1	0	0.625753	0.97	0.936	0	Interstitial	HSP90AB1
RRBP1.1	0	0.624293	0.488	0.261	0	Interstitial	RRBP1
TBX3	0	0.618769	0.236	0.048	0	Interstitial	TBX3
ZNF106	0	0.615306	0.353	0.16	0	Interstitial	ZNF106
FHL3	0	0.614082	0.268	0.065	0	Interstitial	FHL3
PRICKLE1	0	0.613751	0.212	0.042	0	Interstitial	PRICKLE1
HSPB1	0	0.607573	0.783	0.596	0	Interstitial	HSPB1
NR2F2.1	0	0.606728	0.765	0.545	0	Interstitial	NR2F2
OAF	0	0.602038	0.215	0.044	0	Interstitial	OAF
CRABP1	0	0.602003	0.169	0.036	0	Interstitial	CRABP1
LRP1	0	0.599529	0.234	0.048	0	Interstitial	LRP1
MFAP2.1	0	0.597831	0.496	0.279	0	Interstitial	MFAP2
GRID2	0	0.595444	0.14	0.01	0	Interstitial	GRID2
NEXN	0	0.594173	0.203	0.025	0	Interstitial	NEXN
GSTM5	0	0.592095	0.226	0.035	0	Interstitial	GSTM5
ELN	0	0.582456	0.181	0.019	0	Interstitial	ELN
SERPING1	0	0.578678	0.35	0.157	0	Interstitial	SERPING1
C11orf96	0	0.578647	0.185	0.044	0	Interstitial	C11orf96
RUNX1T1	0	0.578594	0.199	0.024	0	Interstitial	RUNX1T1
THY1.1	0	0.577465	0.249	0.075	0	Interstitial	THY1
DDR2	0	0.575553	0.196	0.017	0	Interstitial	DDR2
FBN1	0	0.57062	0.201	0.041	0	Interstitial	FBN1
TMSB4X.1	0	0.569573	0.997	0.974	0	Interstitial	TMSB4X
SRPX	0	0.568972	0.192	0.026	0	Interstitial	SRPX
NFIB.1	0	0.568494	0.225	0.058	0	Interstitial	NFIB
SSR2	0	0.5666	0.876	0.713	0	Interstitial	SSR2
PMP22.1	0	0.56454	0.317	0.117	0	Interstitial	PMP22
CCND2.1	0	0.564182	0.451	0.229	0	Interstitial	CCND2
ANXA6	0	0.56325	0.37	0.153	0	Interstitial	ANXA6
COL8A1	0	0.563087	0.145	0.012	0	Interstitial	COL8A1
MEST.1	0	0.561154	0.88	0.697	0	Interstitial	MEST
C1orf63	0	0.553533	0.277	0.1	0	Interstitial	C1orf63
CD248	0	0.5532	0.188	0.021	0	Interstitial	CD248
RARRES1	0	0.548898	0.16	0.017	0	Interstitial	RARRES1
HIC1	0	0.546495	0.168	0.016	0	Interstitial	HIC1
ACTN1	0	0.541662	0.298	0.125	0	Interstitial	ACTN1
FHL2	0	0.527921	0.318	0.135	0	Interstitial	FHL2
KANK2	0	0.526534	0.234	0.078	0	Interstitial	KANK2
KCNE4	0	0.525998	0.16	0.02	0	Interstitial	KCNE4
COX7A1	0	0.523594	0.202	0.031	0	Interstitial	COX7A1
NHP2L1.1	0	0.517796	0.308	0.122	0	Interstitial	NHP2L1
LAPTM4A	0	0.517285	0.92	0.823	0	Interstitial	LAPTM4A
IGFBP7.1	0	0.514835	0.678	0.432	0	Interstitial	IGFBP7
HRC	0	0.508971	0.176	0.023	0	Interstitial	HRC
ROR1.1	0	0.507288	0.214	0.057	0	Interstitial	ROR1
RARB	0	0.50665	0.211	0.048	0	Interstitial	RARB
TMEM173	0	0.505392	0.202	0.033	0	Interstitial	TMEM173
UQCR11.1.1	0	0.505299	0.326	0.13	0	Interstitial	UQCR11.1
AGTR1	0	0.503236	0.12	0.011	0	Interstitial	AGTR1
GNG2	0	0.502616	0.162	0.032	0	Interstitial	GNG2
2020-09-07	0	0.499542	0.794	0.658	0	Interstitial	2020-09-07
CDC42EP5	0	0.498529	0.146	0.018	0	Interstitial	CDC42EP5
ENPP1	0	0.491402	0.142	0.029	0	Interstitial	ENPP1
LPAR4	0	0.48585	0.149	0.02	0	Interstitial	LPAR4
SSPN	0	0.483133	0.176	0.047	0	Interstitial	SSPN
PSMA2.1.1	0	0.47856	0.317	0.125	0	Interstitial	PSMA2.1
RBMS3	0	0.476074	0.182	0.041	0	Interstitial	RBMS3
ACTB	0	0.47458	0.967	0.935	0	Interstitial	ACTB
SYNPO2	0	0.473797	0.112	0.008	0	Interstitial	SYNPO2
COL14A1	0	0.472845	0.124	0.016	0	Interstitial	COL14A1
ITGA4	0	0.472402	0.15	0.013	0	Interstitial	ITGA4
RCN3	0	0.470492	0.158	0.021	0	Interstitial	RCN3
C12orf44	0	0.464979	0.189	0.047	0	Interstitial	C12orf44
AFF3	0	0.463755	0.195	0.051	0	Interstitial	AFF3
COL16A1	0	0.463507	0.126	0.009	0	Interstitial	COL16A1
RPSAP58.1	0	0.459309	0.368	0.15	0	Interstitial	RPSAP58
HNMT	0	0.457452	0.187	0.051	0	Interstitial	HNMT
HOPX	0	0.448828	0.162	0.035	0	Interstitial	HOPX
PPP1R14A	0	0.448794	0.149	0.028	0	Interstitial	PPP1R14A
ADGRA2	0	0.444913	0.117	0.018	0	Interstitial	ADGRA2
NPM1.1	0	0.442991	0.974	0.912	0	Interstitial	NPM1
FIBIN	0	0.440552	0.105	0.011	0	Interstitial	FIBIN
ADAM12	0	0.43656	0.138	0.021	0	Interstitial	ADAM12
DNM3OS	0	0.43287	0.115	0.012	0	Interstitial	DNM3OS
TUBA1A.1	0	0.432739	0.873	0.685	0	Interstitial	TUBA1A
OLFML1	0	0.428905	0.167	0.036	0	Interstitial	OLFML1
PDE1A	0	0.426258	0.154	0.025	0	Interstitial	PDE1A
PTGIS	0	0.41539	0.143	0.021	0	Interstitial	PTGIS
LAMA2	0	0.412698	0.115	0.009	0	Interstitial	LAMA2
CYBRD1	0	0.401813	0.126	0.022	0	Interstitial	CYBRD1
EHD2	0	0.401022	0.141	0.02	0	Interstitial	EHD2
CTSK	0	0.399717	0.138	0.012	0	Interstitial	CTSK
TMEM204	0	0.389422	0.147	0.026	0	Interstitial	TMEM204
EIF3E.1	0	0.382468	0.927	0.836	0	Interstitial	EIF3E
TMEM119	0	0.376568	0.137	0.028	0	Interstitial	TMEM119
MDK.1	0	0.374218	0.949	0.689	0	Interstitial	MDK
TMSB10	0	0.371769	0.968	0.898	0	Interstitial	TMSB10
COL25A1	0	0.371322	0.119	0.016	0	Interstitial	COL25A1
CREB3L1	0	0.365961	0.125	0.023	0	Interstitial	CREB3L1
GLIPR1	0	0.364944	0.117	0.018	0	Interstitial	GLIPR1
FAM212A	0	0.364109	0.106	0.014	0	Interstitial	FAM212A
FAP	0	0.361507	0.109	0.008	0	Interstitial	FAP
CYGB	0	0.355688	0.105	0.01	0	Interstitial	CYGB
DACT3	0	0.353963	0.128	0.02	0	Interstitial	DACT3
GLT8D2	0	0.322375	0.119	0.02	0	Interstitial	GLT8D2
HNRNPA1.1	0	0.322242	0.991	0.954	0	Interstitial	HNRNPA1
NACA	0	0.319353	0.976	0.924	0	Interstitial	NACA
TENC1	0	0.289286	0.106	0.013	0	Interstitial	TENC1
RAMP2.1	0	0.270685	0.281	0.087	0	Interstitial	RAMP2
EEF1A1.1	0	0.26843	0.998	0.994	0	Interstitial	EEF1A1
YBX1.1	0	-0.45279	0.758	0.867	0	Interstitial	YBX1
GAPDH.1	0	-0.5045	0.913	0.945	0	Interstitial	GAPDH
PRDX2.1	0	-0.52261	0.545	0.742	0	Interstitial	PRDX2
FAM49B	0	-0.547561	0.042	0.264	0	Interstitial	FAM49B
BSG	0	-0.583102	0.522	0.762	0	Interstitial	BSG
HINT1	0	-0.597311	0.736	0.901	0	Interstitial	HINT1
CHD7	0	-0.598999	0.018	0.231	0	Interstitial	CHD7
ATP6V0B	0	-0.600255	0.353	0.62	0	Interstitial	ATP6V0B
SYNGR2.1	0	-0.610896	0.017	0.219	0	Interstitial	SYNGR2
TUBB4B.1	0	-0.624376	0.395	0.625	0	Interstitial	TUBB4B
BMP7	0	-0.635826	0.018	0.231	0	Interstitial	BMP7
HIPK2	0	-0.645531	0.104	0.352	0	Interstitial	HIPK2
PKM.1	0	-0.646001	0.459	0.696	0	Interstitial	PKM
SLC37A4.1	0	-0.65033	0.035	0.262	0	Interstitial	SLC37A4
DDR1.1	0	-0.656774	0.053	0.285	0	Interstitial	DDR1
CTSD.1	0	-0.668942	0.234	0.493	0	Interstitial	CTSD
SARAF.1	0	-0.66945	0.228	0.532	0	Interstitial	SARAF
EFNB2.1	0	-0.672418	0.069	0.294	0	Interstitial	EFNB2
ITM2C.1	0	-0.674409	0.721	0.856	0	Interstitial	ITM2C
SLC25A4	0	-0.676263	0.053	0.325	0	Interstitial	SLC25A4
CKB	0	-0.681012	0.147	0.429	0	Interstitial	CKB
RASSF7.1	0	-0.686311	0.012	0.246	0	Interstitial	RASSF7
JUP.1	0	-0.686655	0.076	0.33	0	Interstitial	JUP
OCIAD2.1	0	-0.700562	0.144	0.439	0	Interstitial	OCIAD2
STMN1.1	0	-0.707132	0.84	0.919	0	Interstitial	STMN1
YBX3	0	-0.724355	0.217	0.535	0	Interstitial	YBX3
HOXD1	0	-0.729415	0.01	0.218	0	Interstitial	HOXD1
TMEM178A	0	-0.732275	0.016	0.237	0	Interstitial	TMEM178A
PPP1R16A.1	0	-0.736269	0.067	0.319	0	Interstitial	PPP1R16A
PCSK1N.1	0	-0.736945	0.02	0.24	0	Interstitial	PCSK1N
TM7SF2	0	-0.738533	0.025	0.276	0	Interstitial	TM7SF2
CD151.1	0	-0.768508	0.247	0.536	0	Interstitial	CD151
TSPAN12.1	0	-0.782417	0.047	0.304	0	Interstitial	TSPAN12
KLK6	0	-0.785718	0.02	0.251	0	Interstitial	KLK6
PCBD1	0	-0.785751	0.154	0.474	0	Interstitial	PCBD1
BEX2	0	-0.800776	0.065	0.384	0	Interstitial	BEX2
VAMP8.1	0	-0.801834	0.019	0.281	0	Interstitial	VAMP8
CRIP2	0	-0.804548	0.099	0.381	0	Interstitial	CRIP2
TUBB2B.1	0	-0.834459	0.115	0.348	0	Interstitial	TUBB2B
FAM134B.1	0	-0.839531	0.015	0.233	0	Interstitial	FAM134B
TSTD1	0	-0.850884	0.033	0.354	0	Interstitial	TSTD1
PLOD2	0	-0.852573	0.077	0.354	0	Interstitial	PLOD2
HES4.1	0	-0.857543	0.177	0.425	0	Interstitial	HES4
BEX1.1	0	-0.861002	0.046	0.302	0	Interstitial	BEX1
SNCA.1	0	-0.871537	0.026	0.283	0	Interstitial	SNCA
PAX2.1	0	-0.875461	0.023	0.312	0	Interstitial	PAX2
ATP1B1.1	0	-0.896551	0.075	0.322	0	Interstitial	ATP1B1
SLC9A3R1.1	0	-0.899072	0.05	0.358	0	Interstitial	SLC9A3R1
CD9	0	-0.901891	0.063	0.377	0	Interstitial	CD9
FAM60A.1	0	-0.904203	0.18	0.504	0	Interstitial	FAM60A
ST3GAL6.1	0	-0.904724	0.027	0.245	0	Interstitial	ST3GAL6
PON2	0	-0.923986	0.132	0.472	0	Interstitial	PON2
SHISA2	0	-0.962444	0.076	0.312	0	Interstitial	SHISA2
TNNT2.1	0	-0.989853	0.011	0.213	0	Interstitial	TNNT2
PAX8	0	-1.01345	0.035	0.314	0	Interstitial	PAX8
NPHS1.1	0	-1.01837	0.009	0.251	0	Interstitial	NPHS1
CLDN3.1	0	-1.02083	0.014	0.274	0	Interstitial	CLDN3
ODC1	0	-1.02188	0.17	0.545	0	Interstitial	ODC1
LYPD1.1	0	-1.05184	0.043	0.273	0	Interstitial	LYPD1
CXADR	0	-1.07824	0.023	0.422	0	Interstitial	CXADR
DDN.1	0	-1.08105	0.006	0.201	0	Interstitial	DDN
HMGA1	0	-1.08383	0.089	0.421	0	Interstitial	HMGA1
CRB2.1	0	-1.09206	0.009	0.253	0	Interstitial	CRB2
CXXC5.1	0	-1.11416	0.094	0.539	0	Interstitial	CXXC5
MPP5.1	0	-1.12488	0.089	0.338	0	Interstitial	MPP5
KRT19	0	-1.15015	0.022	0.305	0	Interstitial	KRT19
SEMA3B.1	0	-1.15441	0.034	0.316	0	Interstitial	SEMA3B
EPCAM	0	-1.18248	0.036	0.413	0	Interstitial	EPCAM
AIF1L.1	0	-1.18601	0.032	0.412	0	Interstitial	AIF1L
GADD45A.1	0	-1.2146	0.184	0.518	0	Interstitial	GADD45A
KRT18.1	0	-1.23012	0.041	0.305	0	Interstitial	KRT18
BCAM.1	0	-1.23093	0.091	0.492	0	Interstitial	BCAM
SPOCK2.1	0	-1.26545	0.021	0.36	0	Interstitial	SPOCK2
AIF1.1	0	-1.27112	0.059	0.273	0	Interstitial	AIF1
EZR.1	0	-1.27515	0.045	0.487	0	Interstitial	EZR
MME.1	0	-1.34418	0.042	0.303	0	Interstitial	MME
CLDN5.1	0	-1.37577	0.019	0.337	0	Interstitial	CLDN5
TNNI1.1	0	-1.39231	0.036	0.295	0	Interstitial	TNNI1
TPPP3.1	0	-1.54479	0.078	0.341	0	Interstitial	TPPP3
BST2	0	-1.58487	0.175	0.581	0	Interstitial	BST2
PTPRO.1	0	-1.59115	0.016	0.309	0	Interstitial	PTPRO
CLIC5.1	0	-1.59376	0.013	0.312	0	Interstitial	CLIC5
CITED2.1	0	-1.60481	0.227	0.677	0	Interstitial	CITED2
WT1.1	0	-1.67492	0.126	0.553	0	Interstitial	WT1
SOST.1	0	-1.75648	0.013	0.311	0	Interstitial	SOST
SPINT2.1	0	-1.82083	0.079	0.629	0	Interstitial	SPINT2
MAFB.1	0	-1.84191	0.212	0.448	0	Interstitial	MAFB
NPHS2.1	0	-1.9322	0.017	0.336	0	Interstitial	NPHS2
CD24	0	-1.98167	0.029	0.406	0	Interstitial	CD24
PODXL.1	0	-2.33393	0.025	0.396	0	Interstitial	PODXL
ENPEP.1	1.37175e-307	-0.885785	0.036	0.242	3.15668e-303	Interstitial	ENPEP
TTC3	1.55146e-305	0.496522	0.658	0.487	3.57021e-301	Interstitial	TTC3
FRZB	3.17109e-305	0.383047	0.125	0.024	7.29731e-301	Interstitial	FRZB
VCAM1	3.83242e-304	0.441948	0.132	0.026	8.81916e-300	Interstitial	VCAM1
PEG10.1	4.47186e-304	-0.665814	0.133	0.372	1.02906e-299	Interstitial	PEG10
ENG	7.02722e-304	0.314088	0.175	0.045	1.6171e-299	Interstitial	ENG
CDK6.1	1.77626e-303	0.536796	0.349	0.164	4.08753e-299	Interstitial	CDK6
WLS	1.64129e-302	0.539856	0.236	0.085	3.77694e-298	Interstitial	WLS
TMEM123.1	2.18911e-302	-0.547017	0.149	0.397	5.03758e-298	Interstitial	TMEM123
EIF3F	4.76414e-302	0.409722	0.813	0.681	1.09632e-297	Interstitial	EIF3F
MAL2.1	6.73456e-302	-0.669923	0.014	0.204	1.54976e-297	Interstitial	MAL2
RARG	2.23974e-301	0.295778	0.107	0.017	5.15409e-297	Interstitial	RARG
HES1	2.97199e-301	-0.688737	0.556	0.754	6.83915e-297	Interstitial	HES1
PARD6B.1	5.92073e-301	-0.584376	0.01	0.199	1.36248e-296	Interstitial	PARD6B
ARHGEF3.1	1.06439e-300	-0.785419	0.025	0.223	2.44938e-296	Interstitial	ARHGEF3
HSPE1	7.24637e-300	0.62778	0.794	0.731	1.66753e-295	Interstitial	HSPE1
EYA4	9.50868e-300	0.359798	0.116	0.02	2.18814e-295	Interstitial	EYA4
ITGA9	9.76784e-300	0.365438	0.11	0.018	2.24778e-295	Interstitial	ITGA9
LHX1	3.78916e-298	-0.728463	0.008	0.194	8.71961e-294	Interstitial	LHX1
TMEM66.1	5.47061e-298	0.49443	0.294	0.118	1.2589e-293	Interstitial	TMEM66
PELO.1	3.23219e-296	0.578166	0.312	0.139	7.43792e-292	Interstitial	PELO
FOXC1	3.64201e-294	-0.616365	0.044	0.248	8.38099e-290	Interstitial	FOXC1
DCDC2.1	7.05131e-294	-0.606071	0.003	0.183	1.62265e-289	Interstitial	DCDC2
SMARCA2.1	4.39345e-293	0.456353	0.227	0.078	1.01102e-288	Interstitial	SMARCA2
C9orf3	2.92358e-292	-0.591736	0.076	0.294	6.72773e-288	Interstitial	C9orf3
C19orf10	3.2548e-292	0.453636	0.244	0.088	7.48995e-288	Interstitial	C19orf10
ARF6.1	3.11695e-291	-0.578816	0.16	0.405	7.17272e-287	Interstitial	ARF6
KRT8.1	1.11313e-290	-0.987047	0.025	0.217	2.56153e-286	Interstitial	KRT8
PPP1CA	1.17562e-290	-0.492054	0.304	0.554	2.70533e-286	Interstitial	PPP1CA
CRTAP	1.62621e-289	0.506078	0.326	0.151	3.74224e-285	Interstitial	CRTAP
LSR	9.4689e-288	-0.524129	0.017	0.205	2.17898e-283	Interstitial	LSR
PLK2.1	5.78453e-287	0.80563	0.423	0.239	1.33114e-282	Interstitial	PLK2
NRP1	7.2273e-287	0.545097	0.316	0.142	1.66315e-282	Interstitial	NRP1
C12orf23	1.82041e-286	0.352633	0.153	0.038	4.18913e-282	Interstitial	C12orf23
C6orf48	4.31009e-286	0.377063	0.85	0.74	9.91837e-282	Interstitial	C6orf48
MYO6	1.41727e-284	-0.586641	0.031	0.225	3.26142e-280	Interstitial	MYO6
LHFP	2.62195e-284	0.563749	0.198	0.063	6.03364e-280	Interstitial	LHFP
HSPH1.1	2.30419e-283	0.779915	0.6	0.465	5.30239e-279	Interstitial	HSPH1
DUSP23.1	7.90682e-283	-0.693901	0.058	0.263	1.81952e-278	Interstitial	DUSP23
IFI27L2	1.19164e-282	0.480182	0.223	0.079	2.7422e-278	Interstitial	IFI27L2
OSTC	3.05295e-282	0.401718	0.803	0.693	7.02546e-278	Interstitial	OSTC
ZDHHC12	5.28484e-282	-0.507493	0.016	0.2	1.21615e-277	Interstitial	ZDHHC12
ID3	1.35765e-281	0.564043	0.87	0.775	3.12422e-277	Interstitial	ID3
RAB11FIP1	3.70356e-280	-0.538917	0.019	0.202	8.52263e-276	Interstitial	RAB11FIP1
WFDC2	4.85634e-280	-0.952925	0.042	0.237	1.11754e-275	Interstitial	WFDC2
ANAPC16	3.95531e-277	-0.465891	0.406	0.639	9.10196e-273	Interstitial	ANAPC16
ATP1A1.1	8.34149e-277	-0.59533	0.19	0.426	1.91954e-272	Interstitial	ATP1A1
MLLT3	1.823e-275	0.408069	0.158	0.043	4.19508e-271	Interstitial	MLLT3
SEPW1	3.53009e-275	0.484515	0.588	0.41	8.12344e-271	Interstitial	SEPW1
EMP3.1	1.07196e-274	0.425325	0.447	0.237	2.4668e-270	Interstitial	EMP3
SF3B14.1	1.35835e-274	0.472658	0.297	0.124	3.12584e-270	Interstitial	SF3B14
CYBA.1	3.75514e-274	-0.74085	0.186	0.411	8.64133e-270	Interstitial	CYBA
HS3ST3B1.1	6.79385e-272	-0.628713	0.006	0.176	1.5634e-267	Interstitial	HS3ST3B1
ATRNL1	1.63782e-271	0.337504	0.105	0.019	3.76896e-267	Interstitial	ATRNL1
NR2F1.1	6.20182e-271	0.460051	0.616	0.418	1.42716e-266	Interstitial	NR2F1
THSD4	2.21441e-270	0.370248	0.134	0.031	5.09579e-266	Interstitial	THSD4
ELF3.1	1.20672e-269	-0.863685	0.012	0.186	2.7769e-265	Interstitial	ELF3
MXRA8.1	1.88795e-269	-1.11808	0.26	0.444	4.34454e-265	Interstitial	MXRA8
CTSB.1	2.14826e-269	-0.579971	0.188	0.414	4.94359e-265	Interstitial	CTSB
BASP1	2.39239e-269	0.653322	0.429	0.248	5.50538e-265	Interstitial	BASP1
NREP.1	1.12039e-268	0.411611	0.755	0.589	2.57823e-264	Interstitial	NREP
PSMA2.2	1.39421e-268	-0.71206	0.274	0.53	3.20836e-264	Interstitial	PSMA2
PTPRF	2.13196e-267	-0.524126	0.037	0.227	4.90606e-263	Interstitial	PTPRF
PPAP2A	2.78894e-267	0.300449	0.115	0.023	6.4179e-263	Interstitial	PPAP2A
DACH1.1	5.92683e-267	-0.589546	0.13	0.356	1.36388e-262	Interstitial	DACH1
TMBIM4.1	1.37545e-266	0.405998	0.223	0.08	3.16518e-262	Interstitial	TMBIM4.1
TMCC3	1.36234e-265	-0.58019	0.017	0.193	3.13502e-261	Interstitial	TMCC3
ITGA1	1.79071e-265	0.417523	0.167	0.048	4.12078e-261	Interstitial	ITGA1
FCGRT.1	3.30215e-264	0.437759	0.518	0.315	7.5989e-260	Interstitial	FCGRT
PTOV1	9.90475e-264	-0.499587	0.27	0.513	2.27928e-259	Interstitial	PTOV1
COMT.1	1.34206e-263	-0.60491	0.18	0.403	3.08835e-259	Interstitial	COMT
SLC38A1.1	7.88463e-263	-0.481829	0.012	0.182	1.81441e-258	Interstitial	SLC38A1
HIST3H2A	3.63081e-262	-0.578571	0.053	0.249	8.35523e-258	Interstitial	HIST3H2A
HLA-E.1	6.92672e-261	0.462087	0.378	0.192	1.59398e-256	Interstitial	HLA-E
FOXP1.1	1.95581e-260	-0.51539	0.096	0.309	4.5007e-256	Interstitial	FOXP1
ATPIF1	5.06312e-260	-0.519699	0.466	0.67	1.16512e-255	Interstitial	ATPIF1
EMX2.1	2.15026e-259	-0.636531	0.011	0.178	4.94818e-255	Interstitial	EMX2
CD59.1	7.67623e-259	-0.53909	0.308	0.541	1.76645e-254	Interstitial	CD59
PLS3.1	9.95017e-259	0.413241	0.387	0.193	2.28973e-254	Interstitial	PLS3
PVRL2.1	1.01682e-258	-0.610857	0.323	0.536	2.3399e-254	Interstitial	PVRL2
RGL1	2.61849e-258	0.329806	0.125	0.028	6.02567e-254	Interstitial	RGL1
ANXA5.1	5.05523e-258	0.491379	0.568	0.403	1.16331e-253	Interstitial	ANXA5
EFNA1.1	3.05358e-257	-0.578677	0.034	0.215	7.0269e-253	Interstitial	EFNA1
CANX	5.01199e-257	-0.521234	0.328	0.558	1.15336e-252	Interstitial	CANX
PDLIM5.1	7.87604e-257	-0.551034	0.034	0.215	1.81243e-252	Interstitial	PDLIM5
HACD2.1	7.89474e-256	-0.655109	0.026	0.202	1.81674e-251	Interstitial	HACD2
BEX4	1.41013e-255	-0.474175	0.356	0.591	3.24498e-251	Interstitial	BEX4
HEY1.1	2.53377e-255	-0.64678	0.055	0.244	5.83072e-251	Interstitial	HEY1
FKBP7	1.07278e-254	0.491352	0.359	0.185	2.46868e-250	Interstitial	FKBP7
PPP1R9A	1.23659e-254	-0.513055	0.023	0.196	2.84564e-250	Interstitial	PPP1R9A
PRSS35	1.54177e-254	0.441088	0.134	0.033	3.54793e-250	Interstitial	PRSS35
FAU	1.77321e-254	0.265532	0.952	0.918	4.08051e-250	Interstitial	FAU
RBM47.1	2.08534e-254	-0.525204	0.004	0.163	4.79878e-250	Interstitial	RBM47
WDR34.1	1.74825e-252	-0.453322	0.074	0.274	4.02308e-248	Interstitial	WDR34
CPQ.1	1.6925e-251	0.437494	0.282	0.124	3.89477e-247	Interstitial	CPQ
UQCRB	2.85318e-251	0.391194	0.764	0.625	6.56573e-247	Interstitial	UQCRB
PRDX6.1	1.26836e-250	-0.452377	0.66	0.791	2.91874e-246	Interstitial	PRDX6
TUBB2A.1	1.65328e-250	-0.716277	0.17	0.38	3.80453e-246	Interstitial	TUBB2A
STARD7	2.05199e-250	-0.482856	0.082	0.286	4.72204e-246	Interstitial	STARD7
TOMM7	2.60177e-248	0.417649	0.703	0.558	5.98719e-244	Interstitial	TOMM7
GMDS	1.90415e-247	-0.630303	0.094	0.291	4.38182e-243	Interstitial	GMDS
AQP3.1	1.9966e-247	-0.616141	0.01	0.169	4.59458e-243	Interstitial	AQP3
KLRB1.1	2.45213e-246	-0.776893	0.006	0.162	5.64284e-242	Interstitial	KLRB1
SEMA3A	3.24812e-245	0.418302	0.134	0.034	7.47457e-241	Interstitial	SEMA3A
NPNT.1	4.14857e-244	-0.57919	0.005	0.159	9.54669e-240	Interstitial	NPNT
CD46.1	6.46e-244	-0.562442	0.146	0.359	1.48658e-239	Interstitial	CD46
COL9A1	1.18494e-243	-0.605055	0.05	0.231	2.72678e-239	Interstitial	COL9A1
WT1-AS.1	3.61092e-243	-0.628088	0.067	0.255	8.30945e-239	Interstitial	WT1-AS
LINC01420	1.75184e-241	-0.457889	0.15	0.379	4.03133e-237	Interstitial	LINC01420
GPRC5C	7.77869e-241	-0.4767	0.026	0.194	1.79003e-236	Interstitial	GPRC5C
CAPZA2	2.80845e-240	-0.486222	0.373	0.588	6.46281e-236	Interstitial	CAPZA2
SLC48A1.1	1.49284e-239	-0.601	0.021	0.184	3.43532e-235	Interstitial	SLC48A1
F3.1	1.80625e-239	-0.675562	0.024	0.188	4.15654e-235	Interstitial	F3
FAM65A.1	9.74764e-238	-0.706623	0.041	0.213	2.24313e-233	Interstitial	FAM65A
PRKAR1A	9.93005e-238	-0.471936	0.305	0.531	2.2851e-233	Interstitial	PRKAR1A
CFI	2.66544e-237	0.367868	0.145	0.041	6.1337e-233	Interstitial	CFI
NKAIN4	1.07548e-236	0.542108	0.327	0.165	2.47491e-232	Interstitial	NKAIN4
HOXB7	7.2517e-236	-0.469213	0.024	0.188	1.66876e-231	Interstitial	HOXB7
CYSTM1.1	7.06735e-235	-0.536468	0.108	0.305	1.62634e-230	Interstitial	CYSTM1
ASAH1.1	1.02549e-234	-0.506871	0.146	0.354	2.35985e-230	Interstitial	ASAH1
H2AFZ.1	1.21486e-233	-0.580209	0.671	0.79	2.79564e-229	Interstitial	H2AFZ
FRMD4B	1.6179e-233	-0.484589	0.036	0.207	3.7231e-229	Interstitial	FRMD4B
CHST2	3.27285e-233	0.502841	0.16	0.05	7.53148e-229	Interstitial	CHST2
ORC4	2.12298e-231	-0.51694	0.133	0.338	4.88541e-227	Interstitial	ORC4
PLEKHA4	2.88208e-231	0.450556	0.217	0.085	6.63223e-227	Interstitial	PLEKHA4
IRF1.1	1.42373e-230	0.699726	0.459	0.291	3.27628e-226	Interstitial	IRF1
SVIP	1.74161e-229	-0.447909	0.047	0.223	4.00779e-225	Interstitial	SVIP
NDUFB8.1.1	2.39123e-229	0.407932	0.27	0.117	5.50271e-225	Interstitial	NDUFB8.1
LPAR1	2.31784e-228	0.293956	0.106	0.023	5.33381e-224	Interstitial	LPAR1
RASSF10	1.62887e-227	-0.484371	0.006	0.152	3.74836e-223	Interstitial	RASSF10
EXTL2	1.64544e-227	0.495921	0.37	0.205	3.78649e-223	Interstitial	EXTL2
COL9A3	2.59094e-227	0.41511	0.113	0.026	5.96228e-223	Interstitial	COL9A3
ISG15.1	5.54205e-227	0.413595	0.203	0.076	1.27534e-222	Interstitial	ISG15
TSPYL2	1.68709e-226	0.452136	0.225	0.092	3.88233e-222	Interstitial	TSPYL2
TFPI	2.20569e-226	0.348604	0.139	0.038	5.07573e-222	Interstitial	TFPI
PDE5A	2.3691e-226	0.317888	0.108	0.024	5.45178e-222	Interstitial	PDE5A
NFE2L2.1	4.19124e-226	0.473421	0.503	0.336	9.64489e-222	Interstitial	NFE2L2
RAB3IP	4.40494e-226	-0.457159	0.016	0.169	1.01367e-221	Interstitial	RAB3IP
NPTN	7.02149e-226	0.476137	0.277	0.129	1.61579e-221	Interstitial	NPTN
MSMO1	6.81513e-225	-0.57693	0.133	0.334	1.5683e-220	Interstitial	MSMO1
RAD23B	3.03216e-224	-0.462856	0.193	0.409	6.97761e-220	Interstitial	RAD23B
FZD1.1	4.82392e-224	0.478276	0.206	0.079	1.11008e-219	Interstitial	FZD1
ARF4	5.26693e-224	0.372416	0.755	0.658	1.21203e-219	Interstitial	ARF4
PRKCDBP.1	6.36496e-224	0.383062	0.213	0.081	1.46471e-219	Interstitial	PRKCDBP
DNAJC12	8.65071e-224	0.330971	0.115	0.028	1.9907e-219	Interstitial	DNAJC12
LEPRE1	2.2811e-223	0.285132	0.128	0.034	5.24928e-219	Interstitial	LEPRE1
CCBE1.1	2.37716e-223	0.447788	0.299	0.141	5.47031e-219	Interstitial	CCBE1
SLC8A1	3.46701e-223	0.391695	0.161	0.052	7.97828e-219	Interstitial	SLC8A1
HOXA9.1	1.98774e-222	-0.47671	0.159	0.371	4.57418e-218	Interstitial	HOXA9
SOX4.1	2.35508e-221	0.386659	0.832	0.682	5.41951e-217	Interstitial	SOX4
NPR1.1	1.30591e-220	-0.52138	0.01	0.156	3.00516e-216	Interstitial	NPR1
MPC2.1	1.98922e-220	-0.723912	0.224	0.418	4.57758e-216	Interstitial	MPC2
JUNB.1	7.17696e-220	0.862585	0.628	0.514	1.65156e-215	Interstitial	JUNB
DAPL1.1	1.48164e-219	-0.778569	0.034	0.193	3.40956e-215	Interstitial	DAPL1
CNRIP1	1.9914e-218	0.341524	0.162	0.052	4.58262e-214	Interstitial	CNRIP1
CNDP2	4.71252e-218	-0.46606	0.088	0.272	1.08445e-213	Interstitial	CNDP2
COMMD6	1.53861e-217	0.356145	0.758	0.634	3.54065e-213	Interstitial	COMMD6
NENF	5.64827e-217	0.538937	0.358	0.203	1.29978e-212	Interstitial	NENF
UCHL1.1	2.91714e-216	-0.509096	0.066	0.24	6.71292e-212	Interstitial	UCHL1
TIMP3.1	6.52309e-216	0.488297	0.466	0.294	1.50109e-211	Interstitial	TIMP3
DSP.1	3.58932e-214	-0.430699	0.011	0.154	8.25975e-210	Interstitial	DSP
CD2AP.1	5.8522e-214	-0.513351	0.055	0.224	1.34671e-209	Interstitial	CD2AP
C1orf54	6.42596e-214	0.353049	0.185	0.067	1.47874e-209	Interstitial	C1orf54
GABARAPL2	9.34435e-214	-0.412186	0.53	0.712	2.15032e-209	Interstitial	GABARAPL2
HDGF	1.52363e-213	-0.433585	0.129	0.327	3.50618e-209	Interstitial	HDGF
CA2.1	1.60918e-213	-0.606249	0.006	0.144	3.70305e-209	Interstitial	CA2
NID1.1	2.08601e-213	0.495728	0.264	0.122	4.80032e-209	Interstitial	NID1
TYRO3.1	5.86934e-213	-0.717263	0.104	0.282	1.35065e-208	Interstitial	TYRO3
HOXB9.1	9.06325e-213	-0.4568	0.011	0.153	2.08563e-208	Interstitial	HOXB9
PTTG1IP	9.4054e-213	-0.423875	0.31	0.527	2.16437e-208	Interstitial	PTTG1IP
HOXB2.1	2.00791e-212	-0.489308	0.064	0.235	4.62061e-208	Interstitial	HOXB2
ITGA3.1	3.30627e-212	-0.550861	0.018	0.165	7.6084e-208	Interstitial	ITGA3
DAG1.1	3.62039e-212	-0.545093	0.057	0.223	8.33124e-208	Interstitial	DAG1
REPIN1	9.52414e-212	-0.410023	0.055	0.226	2.19169e-207	Interstitial	REPIN1
GNAS.1	2.76326e-211	0.493482	0.711	0.626	6.3588e-207	Interstitial	GNAS
NES.1	4.25044e-211	-0.82163	0.17	0.349	9.78112e-207	Interstitial	NES
PCMTD2.1	6.89532e-211	-0.550857	0.087	0.265	1.58675e-206	Interstitial	PCMTD2
FOXJ1.1	2.38966e-210	-0.53762	0.01	0.15	5.49908e-206	Interstitial	FOXJ1
MAD2L1.1	5.15451e-210	-0.543528	0.034	0.188	1.18616e-205	Interstitial	MAD2L1
VAMP5.1	1.10102e-208	-0.606327	0.094	0.271	2.53367e-204	Interstitial	VAMP5
GAS1	4.05463e-208	-0.521679	0.078	0.253	9.33051e-204	Interstitial	GAS1
COLEC12	5.78814e-208	0.439028	0.152	0.05	1.33197e-203	Interstitial	COLEC12
JAG1	7.21124e-208	-0.575566	0.045	0.204	1.65945e-203	Interstitial	JAG1
LAMA5.1	9.68322e-208	-0.493926	0.014	0.155	2.2283e-203	Interstitial	LAMA5
CDH6	1.49068e-207	-0.531222	0.006	0.141	3.43036e-203	Interstitial	CDH6
CALM2	3.73402e-207	-0.348841	0.915	0.935	8.59273e-203	Interstitial	CALM2
CD74.1	8.13753e-207	-1.02418	0.032	0.184	1.87261e-202	Interstitial	CD74
EIF3M.1	1.3672e-206	-0.538009	0.661	0.774	3.1462e-202	Interstitial	EIF3M
PC.1	2.54562e-206	-0.556762	0.014	0.154	5.85798e-202	Interstitial	PC
SDC4.1	3.66724e-205	-0.508724	0.033	0.185	8.43905e-201	Interstitial	SDC4
DPP6	4.01608e-205	0.433021	0.25	0.111	9.24181e-201	Interstitial	DPP6
CYB5A	6.63208e-205	-0.660678	0.236	0.428	1.52617e-200	Interstitial	CYB5A
HOXB-AS3.1	1.37338e-204	-0.49965	0.014	0.155	3.16042e-200	Interstitial	HOXB-AS3
TPD52	2.65152e-204	-0.39203	0.007	0.141	6.10167e-200	Interstitial	TPD52
CXCL12.1	4.17661e-204	0.315063	0.551	0.352	9.61123e-200	Interstitial	CXCL12
PFDN5	6.0248e-204	0.276147	0.879	0.798	1.38643e-199	Interstitial	PFDN5
NTNG1.1	1.98944e-203	-0.655157	0.012	0.15	4.57809e-199	Interstitial	NTNG1
SERF2	3.57267e-203	0.279991	0.91	0.873	8.22143e-199	Interstitial	SERF2
STOM.1	5.27225e-203	0.320896	0.182	0.066	1.21325e-198	Interstitial	STOM
FKBP10.1	5.8322e-203	0.450711	0.466	0.305	1.34211e-198	Interstitial	FKBP10
H2AFY.1	1.87491e-202	-0.453201	0.308	0.505	4.31453e-198	Interstitial	H2AFY
CDS1	2.7316e-202	-0.412047	0.008	0.141	6.28595e-198	Interstitial	CDS1
F10	5.41629e-202	0.302154	0.106	0.026	1.2464e-197	Interstitial	F10
NCALD	3.67131e-201	0.38083	0.141	0.044	8.44843e-197	Interstitial	NCALD
GSTM3.1	9.88148e-201	0.362292	0.392	0.223	2.27393e-196	Interstitial	GSTM3
FDFT1	2.28313e-200	-0.443142	0.136	0.327	5.25394e-196	Interstitial	FDFT1
MAGEF1	3.00691e-200	-0.411613	0.163	0.362	6.9195e-196	Interstitial	MAGEF1
PPP1CB.1	9.17855e-200	-0.463009	0.255	0.46	2.11217e-195	Interstitial	PPP1CB
MT-ND3	2.2533e-199	0.252673	0.863	0.748	5.18529e-195	Interstitial	MT-ND3
HIF3A	2.98706e-199	0.348223	0.142	0.044	6.87382e-195	Interstitial	HIF3A
SPATA13.1	3.12721e-199	-0.479091	0.009	0.143	7.19633e-195	Interstitial	SPATA13
C14orf105.1	3.62008e-199	-0.442066	0.003	0.131	8.33054e-195	Interstitial	C14orf105
CTTNBP2	1.26377e-198	-0.461554	0.031	0.18	2.90819e-194	Interstitial	CTTNBP2
DSC2.1	5.27445e-198	-0.459429	0.023	0.167	1.21376e-193	Interstitial	DSC2
EIF4A1	5.41149e-198	0.419128	0.781	0.733	1.24529e-193	Interstitial	EIF4A1
TGFBR3.1	8.52763e-198	-0.759862	0.079	0.24	1.96238e-193	Interstitial	TGFBR3
TMBIM6.1	8.69097e-197	-0.367888	0.62	0.763	1.99997e-192	Interstitial	TMBIM6
GMNN	1.39398e-196	-0.46226	0.074	0.242	3.20783e-192	Interstitial	GMNN
TMBIM4.2	1.6933e-196	-0.389209	0.175	0.389	3.89661e-192	Interstitial	TMBIM4
MCM7.1	5.77313e-196	-0.53916	0.119	0.296	1.32851e-191	Interstitial	MCM7
AGRN.1	6.13635e-196	-0.490562	0.069	0.236	1.4121e-191	Interstitial	AGRN
IER3IP1.2	1.47301e-195	-0.368947	0.17	0.382	3.38969e-191	Interstitial	IER3IP1
POLA2	2.32977e-195	-0.486467	0.034	0.182	5.36126e-191	Interstitial	POLA2
S100A6.1	4.09979e-195	-0.868141	0.362	0.526	9.43444e-191	Interstitial	S100A6
PGRMC1	2.75007e-194	0.428973	0.691	0.581	6.32845e-190	Interstitial	PGRMC1
MAF1	3.36136e-194	-0.40594	0.245	0.451	7.73516e-190	Interstitial	MAF1
ANXA4.1	3.83138e-194	-0.537294	0.092	0.263	8.81676e-190	Interstitial	ANXA4
TSPAN5.1	1.69776e-193	-0.501987	0.037	0.183	3.90689e-189	Interstitial	TSPAN5
CALU	3.03617e-193	0.420764	0.621	0.488	6.98684e-189	Interstitial	CALU
COL4A2.1	6.61277e-193	0.48564	0.396	0.244	1.52173e-188	Interstitial	COL4A2
PTCH1	1.18667e-192	0.381267	0.146	0.048	2.73076e-188	Interstitial	PTCH1
NCAM1.1	7.90739e-192	0.52849	0.274	0.139	1.81965e-187	Interstitial	NCAM1
MT-CO2	3.3723e-191	-0.389658	0.977	0.977	7.76034e-187	Interstitial	MT-CO2
CLU	1.82843e-190	-0.62642	0.061	0.219	4.20758e-186	Interstitial	CLU
FYN.1	2.11138e-190	-0.488622	0.087	0.255	4.8587e-186	Interstitial	FYN
PDS5B	6.44483e-190	0.458964	0.299	0.158	1.48309e-185	Interstitial	PDS5B
C14orf37.1	1.43161e-188	-0.682025	0.098	0.259	3.29443e-184	Interstitial	C14orf37
FSTL1.1	1.82988e-188	0.491317	0.576	0.423	4.21092e-184	Interstitial	FSTL1
GPX8	2.12236e-188	0.438423	0.321	0.177	4.88397e-184	Interstitial	GPX8
ACKR3	2.68446e-188	0.416397	0.154	0.052	6.17747e-184	Interstitial	ACKR3
CLDN4.1	2.69317e-188	-0.952649	0.011	0.138	6.19753e-184	Interstitial	CLDN4
KIAA1217	3.07441e-188	0.401597	0.204	0.087	7.07483e-184	Interstitial	KIAA1217
PLEKHH2.1	4.06704e-188	0.371029	0.183	0.07	9.35908e-184	Interstitial	PLEKHH2
COL4A4.1	5.63002e-188	-0.543582	0.005	0.128	1.29558e-183	Interstitial	COL4A4
SOCS1	7.47021e-188	0.43146	0.156	0.055	1.71904e-183	Interstitial	SOCS1
MRGPRF.1	1.26716e-187	-0.759445	0.058	0.206	2.91599e-183	Interstitial	MRGPRF
ATP2C1	2.65321e-187	-0.465242	0.062	0.221	6.10556e-183	Interstitial	ATP2C1
PPP1R3C	4.61009e-187	0.325036	0.104	0.026	1.06087e-182	Interstitial	PPP1R3C
SLC40A1.1	6.45417e-187	0.461069	0.226	0.102	1.48523e-182	Interstitial	SLC40A1
CNTN4	2.57528e-186	0.334426	0.132	0.041	5.92625e-182	Interstitial	CNTN4
MSRB1.1	2.8955e-186	-0.587944	0.053	0.203	6.66312e-182	Interstitial	MSRB1
SQLE	3.65524e-186	-0.433776	0.174	0.368	8.41143e-182	Interstitial	SQLE
LPAR6	1.12281e-185	0.391193	0.201	0.084	2.58381e-181	Interstitial	LPAR6
CCDC109B	1.73391e-185	-0.430543	0.011	0.138	3.99008e-181	Interstitial	CCDC109B
ASS1.1	2.00395e-185	-0.458337	0.012	0.139	4.61148e-181	Interstitial	ASS1
ITGA6	1.53657e-184	-0.400024	0.011	0.137	3.53595e-180	Interstitial	ITGA6
FRMD3.1	1.59701e-184	-0.448926	0.008	0.132	3.67504e-180	Interstitial	FRMD3
MYEF2	3.06992e-184	-0.369613	0.019	0.152	7.06451e-180	Interstitial	MYEF2
TMEM150C.1	1.19396e-183	-0.502057	0.017	0.148	2.74754e-179	Interstitial	TMEM150C
EPS8L2.1	1.22167e-183	-0.386922	0.005	0.126	2.81132e-179	Interstitial	EPS8L2
ASRGL1	1.81651e-183	-0.37505	0.011	0.137	4.18015e-179	Interstitial	ASRGL1
THBS1.1	2.65778e-183	0.410922	0.239	0.11	6.11608e-179	Interstitial	THBS1
OLFM3.1	4.11894e-183	-0.643483	0.013	0.14	9.47851e-179	Interstitial	OLFM3
SELENBP1	1.15287e-182	0.372693	0.187	0.076	2.65299e-178	Interstitial	SELENBP1
ENO1.1	1.84869e-182	-0.423901	0.531	0.669	4.25421e-178	Interstitial	ENO1
HNF1B.1	3.80511e-182	-0.409501	0.002	0.119	8.75631e-178	Interstitial	HNF1B
CCNDBP1	6.78811e-182	-0.414576	0.06	0.213	1.56208e-177	Interstitial	CCNDBP1
TCEAL2.1	1.40974e-181	-0.395881	0.01	0.133	3.24409e-177	Interstitial	TCEAL2
CLDN7.1	2.22412e-181	-0.400117	0.004	0.123	5.11815e-177	Interstitial	CLDN7
SYNPO.1	2.62054e-181	-0.554592	0.027	0.162	6.03038e-177	Interstitial	SYNPO
SRGAP1.1	2.85443e-181	-0.594758	0.155	0.325	6.56861e-177	Interstitial	SRGAP1
C1orf86	2.90178e-181	0.294753	0.142	0.048	6.67758e-177	Interstitial	C1orf86
P4HTM	7.42604e-181	-0.426632	0.065	0.221	1.70888e-176	Interstitial	P4HTM
NBPF10	1.19589e-180	0.295448	0.149	0.052	2.75198e-176	Interstitial	NBPF10
HAGH	2.44774e-180	-0.388072	0.064	0.221	5.63275e-176	Interstitial	HAGH
ID4	3.61154e-180	-0.475714	0.298	0.496	8.31087e-176	Interstitial	ID4
ARL3	2.97072e-179	-0.386167	0.27	0.47	6.83622e-175	Interstitial	ARL3
RTN3.1	5.55031e-179	-0.381935	0.274	0.475	1.27724e-174	Interstitial	RTN3
LRP10.1	5.76085e-179	-0.480728	0.09	0.25	1.32569e-174	Interstitial	LRP10
NDUFB8.2	2.70785e-178	-0.341384	0.245	0.465	6.23131e-174	Interstitial	NDUFB8
ACTR1B	5.26872e-178	-0.420482	0.093	0.259	1.21244e-173	Interstitial	ACTR1B
GGH	1.3136e-177	-0.413701	0.069	0.224	3.02286e-173	Interstitial	GGH
EHD4	4.31981e-177	-0.43975	0.027	0.16	9.94074e-173	Interstitial	EHD4
CLIC1	4.38728e-177	-0.395264	0.397	0.582	1.0096e-172	Interstitial	CLIC1
EGR1.1	8.73037e-177	0.450621	0.6	0.442	2.00903e-172	Interstitial	EGR1
GPX3.1	1.12653e-176	-0.621098	0.014	0.138	2.59237e-172	Interstitial	GPX3
FOSB.1	1.21624e-176	0.406769	0.551	0.387	2.79881e-172	Interstitial	FOSB
TSPAN3	2.76095e-176	-0.402381	0.383	0.575	6.3535e-172	Interstitial	TSPAN3
OST4	3.32897e-176	0.33293	0.712	0.599	7.66064e-172	Interstitial	OST4
EPB41L5	1.12872e-175	-0.387712	0.031	0.167	2.59741e-171	Interstitial	EPB41L5
SIX1.1	1.17562e-175	-0.427323	0.019	0.145	2.70533e-171	Interstitial	SIX1
SERTAD1.1	1.8362e-175	0.498038	0.491	0.339	4.22547e-171	Interstitial	SERTAD1
DHCR7	2.99845e-175	-0.392449	0.029	0.163	6.90004e-171	Interstitial	DHCR7
EMID1	3.91276e-175	-0.391499	0.039	0.179	9.00405e-171	Interstitial	EMID1
KIF12.1	1.05863e-174	-0.421516	0.015	0.14	2.43612e-170	Interstitial	KIF12
PRMT6.1	1.17608e-174	-0.460416	0.044	0.184	2.70639e-170	Interstitial	PRMT6
SNRPN	1.65899e-173	-0.343646	0.219	0.428	3.81767e-169	Interstitial	SNRPN
TSPAN2	1.83832e-173	-0.463481	0.032	0.165	4.23035e-169	Interstitial	TSPAN2
CFAP20	2.33e-173	-0.381255	0.126	0.308	5.36181e-169	Interstitial	CFAP20
VWA1.1	2.88397e-173	-0.475625	0.037	0.175	6.6366e-169	Interstitial	VWA1
TRAPPC6A	3.06878e-173	-0.377306	0.076	0.233	7.06188e-169	Interstitial	TRAPPC6A
NDUFA7	3.76698e-173	-0.377491	0.043	0.186	8.66858e-169	Interstitial	NDUFA7
CACYBP	4.82494e-173	0.504086	0.631	0.548	1.11031e-168	Interstitial	CACYBP
UQCR11.2	1.5716e-172	-0.343489	0.246	0.464	3.61658e-168	Interstitial	UQCR11
ATP5B	1.682e-172	-0.332849	0.622	0.756	3.87061e-168	Interstitial	ATP5B
NEBL.1	1.75035e-171	-0.446402	0.032	0.165	4.02791e-167	Interstitial	NEBL
DNPH1	2.57069e-171	-0.429333	0.183	0.364	5.91566e-167	Interstitial	DNPH1
RAI14	4.27428e-171	0.420366	0.291	0.157	9.83597e-167	Interstitial	RAI14
HSD17B11	5.31047e-171	0.499312	0.31	0.175	1.22205e-166	Interstitial	HSD17B11
NDRG1.1	1.93998e-170	-0.47212	0.039	0.175	4.46429e-166	Interstitial	NDRG1
BNIP3.1	2.72178e-170	-0.423667	0.121	0.292	6.26336e-166	Interstitial	BNIP3
NET1	7.57279e-170	-0.387761	0.036	0.171	1.74265e-165	Interstitial	NET1
ECI1	7.88847e-170	-0.370504	0.09	0.252	1.81529e-165	Interstitial	ECI1
CTNNAL1	8.67245e-170	-0.376551	0.118	0.286	1.9957e-165	Interstitial	CTNNAL1
RGS10.1	1.31332e-169	-0.449074	0.049	0.189	3.0222e-165	Interstitial	RGS10
HIST1H2BK.1	5.31744e-169	0.322848	0.163	0.061	1.22365e-164	Interstitial	HIST1H2BK
ANGPTL4	7.8727e-169	0.289338	0.109	0.031	1.81167e-164	Interstitial	ANGPTL4
TMCO3.1	9.14343e-169	-0.448693	0.096	0.255	2.10409e-164	Interstitial	TMCO3
VDAC2	5.83583e-168	-0.329051	0.557	0.714	1.34294e-163	Interstitial	VDAC2
S100A13	5.94401e-168	-0.410467	0.288	0.474	1.36784e-163	Interstitial	S100A13
HSBP1L1.1	1.11854e-167	-0.397918	0.01	0.125	2.57399e-163	Interstitial	HSBP1L1
AURKAIP1	1.74308e-167	-0.354737	0.296	0.492	4.01116e-163	Interstitial	AURKAIP1
U2AF1.1	1.83357e-166	0.370112	0.366	0.212	4.21941e-162	Interstitial	U2AF1
UCP2.1	2.16666e-166	-0.315675	0.008	0.122	4.98593e-162	Interstitial	UCP2
PDGFC.1	3.42841e-166	-0.38372	0.058	0.204	7.88946e-162	Interstitial	PDGFC
FGF1.1	3.80066e-166	-0.491384	0.003	0.112	8.74607e-162	Interstitial	FGF1
CD164.1	4.1584e-166	-0.40753	0.462	0.629	9.56931e-162	Interstitial	CD164
MTHFD2L	2.64401e-165	-0.35742	0.05	0.19	6.08439e-161	Interstitial	MTHFD2L
TMEM55A	2.86811e-165	0.339808	0.201	0.088	6.6001e-161	Interstitial	TMEM55A
ETV1.1	3.81662e-165	0.408878	0.188	0.081	8.78281e-161	Interstitial	ETV1
MTHFS	5.1469e-165	-0.366109	0.047	0.185	1.1844e-160	Interstitial	MTHFS
ADAMTS9.1	6.31045e-165	-0.509809	0.083	0.232	1.45216e-160	Interstitial	ADAMTS9
APOPT1	2.42689e-164	-0.427519	0.167	0.341	5.58477e-160	Interstitial	APOPT1
ANTXR1	2.469e-164	0.375634	0.171	0.069	5.68167e-160	Interstitial	ANTXR1
FOS.1	2.8878e-164	0.724197	0.752	0.707	6.64541e-160	Interstitial	FOS
LRRC61	3.35171e-164	-0.332245	0.029	0.158	7.71296e-160	Interstitial	LRRC61
CISD1	6.38512e-164	-0.377457	0.086	0.242	1.46934e-159	Interstitial	CISD1
ATP5L	1.09646e-163	0.266991	0.858	0.781	2.52317e-159	Interstitial	ATP5L
TCTEX1D2.1	1.64222e-163	-0.352964	0.079	0.233	3.77907e-159	Interstitial	TCTEX1D2
EMC10	4.50088e-163	-0.367971	0.321	0.511	1.03574e-158	Interstitial	EMC10
ATP6V1G1	6.33362e-163	-0.294985	0.72	0.822	1.45749e-158	Interstitial	ATP6V1G1
SQRDL.1	6.84714e-163	-0.405023	0.009	0.121	1.57566e-158	Interstitial	SQRDL
ARID5A	8.3651e-163	0.401234	0.185	0.078	1.92498e-158	Interstitial	ARID5A
PARD3B.1	1.89289e-162	-0.439094	0.029	0.155	4.35592e-158	Interstitial	PARD3B
MGST2	2.93515e-162	-0.380983	0.076	0.226	6.75438e-158	Interstitial	MGST2
SEMA3C	1.12989e-161	0.306703	0.106	0.031	2.6001e-157	Interstitial	SEMA3C
RHEB	2.12608e-161	-0.36356	0.443	0.612	4.89253e-157	Interstitial	RHEB
CYYR1.1	4.96653e-161	-0.339412	0.039	0.171	1.1429e-156	Interstitial	CYYR1
PGP	5.80174e-161	-0.332583	0.048	0.187	1.3351e-156	Interstitial	PGP
DHFR.1	5.97767e-161	-0.358	0.027	0.152	1.37558e-156	Interstitial	DHFR
LEF1	8.53916e-161	0.405016	0.163	0.066	1.96503e-156	Interstitial	LEF1
SET.1	9.72884e-161	-0.358091	0.626	0.74	2.2388e-156	Interstitial	SET
STON2.1	1.9186e-160	-0.370113	0.005	0.113	4.41509e-156	Interstitial	STON2
DNALI1	1.70013e-159	-0.349166	0.036	0.166	3.91233e-155	Interstitial	DNALI1
RP11-445F12.1	2.15448e-159	-0.306098	0.003	0.107	4.95788e-155	Interstitial	RP11-445F12.1
WASF3.1	3.47665e-159	-0.408277	0.052	0.187	8.00046e-155	Interstitial	WASF3
MYADM	8.45904e-159	0.438049	0.54	0.402	1.94659e-154	Interstitial	MYADM
LGALS3BP	9.40609e-159	-0.383296	0.061	0.202	2.16453e-154	Interstitial	LGALS3BP
KLHL13	1.84166e-158	0.409244	0.153	0.059	4.23802e-154	Interstitial	KLHL13
REC8.1	2.11403e-158	-0.346701	0.043	0.176	4.86481e-154	Interstitial	REC8
TYMS.1	4.31555e-158	-0.597443	0.068	0.206	9.93095e-154	Interstitial	TYMS
THSD7A.1	4.577e-158	-1.00351	0.196	0.334	1.05326e-153	Interstitial	THSD7A
TCF12	4.73008e-158	0.446912	0.287	0.162	1.08849e-153	Interstitial	TCF12
JADE1	5.49427e-158	-0.36658	0.048	0.183	1.26434e-153	Interstitial	JADE1
PTGER4.1	7.32171e-158	-0.435644	0.018	0.133	1.68487e-153	Interstitial	PTGER4
IFT22	1.11624e-157	-0.332347	0.078	0.231	2.56868e-153	Interstitial	IFT22
SELT	1.79191e-157	-0.384621	0.25	0.434	4.12354e-153	Interstitial	SELT
B4GAT1.1	1.86711e-157	-0.387506	0.057	0.198	4.2966e-153	Interstitial	B4GAT1
PERP	1.97496e-157	-0.336119	0.006	0.112	4.54479e-153	Interstitial	PERP
SEPT6.1	2.05028e-157	-0.436476	0.147	0.31	4.71811e-153	Interstitial	2020-09-06
C1orf43	3.85616e-157	-0.347875	0.292	0.481	8.8738e-153	Interstitial	C1orf43
FAT4	6.04909e-157	0.308682	0.103	0.03	1.39202e-152	Interstitial	FAT4
YWHAE.1	7.21537e-157	-0.306193	0.639	0.762	1.6604e-152	Interstitial	YWHAE
CERCAM	9.9816e-157	0.291343	0.129	0.045	2.29696e-152	Interstitial	CERCAM
UXS1	1.67e-156	0.434822	0.274	0.151	3.84301e-152	Interstitial	UXS1
HLA-DQB1.1	1.9236e-156	-0.469579	0.012	0.122	4.42658e-152	Interstitial	HLA-DQB1
ABCA5.1	2.58055e-156	-0.374532	0.017	0.132	5.93836e-152	Interstitial	ABCA5
DUSP9	3.51351e-156	-0.369766	0.006	0.113	8.0853e-152	Interstitial	DUSP9
PKDCC	5.05885e-156	0.408945	0.199	0.09	1.16414e-151	Interstitial	PKDCC
LINC00936	7.92724e-156	0.4073	0.18	0.078	1.82422e-151	Interstitial	LINC00936
RBPMS.1	1.12839e-155	-0.430871	0.135	0.295	2.59665e-151	Interstitial	RBPMS
PLSCR1	2.85764e-155	0.398197	0.23	0.115	6.576e-151	Interstitial	PLSCR1
AJUBA.1	4.01062e-155	-0.398522	0.061	0.2	9.22924e-151	Interstitial	AJUBA
YDJC	1.18173e-154	-0.32453	0.031	0.154	2.71939e-150	Interstitial	YDJC
MAL.1	1.27242e-154	-0.516347	0.004	0.108	2.92809e-150	Interstitial	MAL
ANGPT2	1.77753e-154	0.328654	0.104	0.031	4.09044e-150	Interstitial	ANGPT2
PSMB6	2.57566e-154	-0.342708	0.432	0.61	5.9271e-150	Interstitial	PSMB6
GAS6.1	4.82783e-154	-0.432695	0.05	0.18	1.11098e-149	Interstitial	GAS6
HLA-DMB	8.27202e-154	-0.329018	0.003	0.105	1.90356e-149	Interstitial	HLA-DMB
SMIM24.1	8.66848e-154	-0.676595	0.004	0.106	1.99479e-149	Interstitial	SMIM24
FAM84A.1	9.77916e-154	-0.443632	0.019	0.134	2.25038e-149	Interstitial	FAM84A
PSME1	1.97226e-153	-0.353263	0.309	0.495	4.53857e-149	Interstitial	PSME1
HMGCS1	1.17973e-152	-0.449736	0.135	0.297	2.71479e-148	Interstitial	HMGCS1
HOXB6.1	1.88617e-152	-0.335214	0.031	0.153	4.34044e-148	Interstitial	HOXB6
EYA1.1	2.81013e-152	-0.386541	0.011	0.118	6.46666e-148	Interstitial	EYA1
MPST	4.15858e-152	-0.344616	0.196	0.375	9.56972e-148	Interstitial	MPST
IQGAP2.1	5.17418e-152	-0.514629	0.076	0.217	1.19068e-147	Interstitial	IQGAP2
LOXL2	3.57163e-151	0.290115	0.112	0.035	8.21905e-147	Interstitial	LOXL2
ZNF90	4.14648e-151	0.395389	0.32	0.189	9.54187e-147	Interstitial	ZNF90
ENSA	1.04327e-150	-0.335635	0.315	0.501	2.40078e-146	Interstitial	ENSA
ARL6IP1	1.12632e-150	-0.455979	0.432	0.605	2.5919e-146	Interstitial	ARL6IP1
LEFTY1.1	1.26189e-150	-0.470748	0.008	0.111	2.90387e-146	Interstitial	LEFTY1
SETD5-AS1	1.52709e-150	0.34651	0.184	0.08	3.51414e-146	Interstitial	SETD5-AS1
FAM136A	3.07653e-150	-0.331326	0.12	0.28	7.07971e-146	Interstitial	FAM136A
ETFB.1	3.1653e-150	-0.446319	0.214	0.388	7.28398e-146	Interstitial	ETFB
S100A16.1	4.27978e-150	-0.457385	0.122	0.275	9.84862e-146	Interstitial	S100A16
HN1L.1	1.48365e-149	-0.312133	0.064	0.204	3.41417e-145	Interstitial	HN1L
HAAO	1.72806e-149	0.264242	0.107	0.033	3.97661e-145	Interstitial	HAAO
STXBP2	2.70482e-149	-0.294031	0.006	0.108	6.22433e-145	Interstitial	STXBP2
LINC00998	9.83601e-149	-0.362804	0.198	0.372	2.26346e-144	Interstitial	LINC00998
KCNJ8	1.1486e-148	0.313081	0.11	0.035	2.64317e-144	Interstitial	KCNJ8
PABPN1	1.28953e-148	-0.343041	0.262	0.445	2.96746e-144	Interstitial	PABPN1
PLAGL1	1.43017e-148	0.391418	0.285	0.16	3.2911e-144	Interstitial	PLAGL1
CLTA.1	1.5753e-148	-0.31731	0.658	0.764	3.62508e-144	Interstitial	CLTA
PTBP1	3.22528e-148	-0.360017	0.243	0.423	7.42201e-144	Interstitial	PTBP1
HMGN1.1	4.37097e-148	-0.253087	0.843	0.879	1.00585e-143	Interstitial	HMGN1
BCAP31	5.77421e-148	-0.357078	0.237	0.415	1.32876e-143	Interstitial	BCAP31
IGFBP2	6.35932e-148	-0.309039	0.188	0.374	1.46341e-143	Interstitial	IGFBP2
ZWINT.1	6.95813e-148	-0.393575	0.041	0.165	1.60121e-143	Interstitial	ZWINT
SNU13	1.34641e-147	-0.28624	0.274	0.485	3.09836e-143	Interstitial	SNU13
PPP1R15A.1	1.57257e-147	0.474699	0.666	0.563	3.6188e-143	Interstitial	PPP1R15A
KIF22	3.37949e-147	-0.348941	0.057	0.188	7.77688e-143	Interstitial	KIF22
SEZ6L2	3.88618e-147	0.258193	0.124	0.043	8.94287e-143	Interstitial	SEZ6L2
PTH1R.1	6.31708e-147	-0.72981	0.103	0.239	1.45369e-142	Interstitial	PTH1R
RHBDD2	1.10322e-146	-0.358797	0.12	0.275	2.53872e-142	Interstitial	RHBDD2
TGIF1	1.30946e-146	-0.447361	0.177	0.338	3.01333e-142	Interstitial	TGIF1
DAB2.1	1.40529e-146	-0.545619	0.105	0.246	3.23386e-142	Interstitial	DAB2
HOOK1	9.8532e-146	-0.282794	0.006	0.105	2.26742e-141	Interstitial	HOOK1
FXYD2.1	1.04996e-145	-0.607906	0.015	0.12	2.41616e-141	Interstitial	FXYD2
CDC42EP1.1	2.06188e-145	0.363637	0.317	0.186	4.74479e-141	Interstitial	CDC42EP1
KLHDC9	3.64645e-145	-0.302467	0.007	0.107	8.39121e-141	Interstitial	KLHDC9
PIM1	6.77138e-145	0.462762	0.311	0.187	1.55823e-140	Interstitial	PIM1
HOXB8	6.89288e-145	-0.301891	0.004	0.101	1.58619e-140	Interstitial	HOXB8
MIR24-2	8.3185e-145	0.286549	0.112	0.037	1.91425e-140	Interstitial	MIR24-2
SRGAP2C.1	1.0556e-144	-0.403658	0.024	0.137	2.42915e-140	Interstitial	SRGAP2C
FAM213A.1	1.07492e-144	-0.456708	0.316	0.486	2.4736e-140	Interstitial	FAM213A
GLUL	1.36134e-144	-0.377	0.273	0.451	3.13271e-140	Interstitial	GLUL
KANK1	1.54821e-144	-0.385242	0.043	0.165	3.56274e-140	Interstitial	KANK1
HACD3.1	1.81112e-144	-0.31286	0.204	0.392	4.16776e-140	Interstitial	HACD3
DHRS3.1	2.45752e-144	0.392949	0.233	0.119	5.65526e-140	Interstitial	DHRS3
NRIP2.1	8.67604e-144	-0.413072	0.012	0.114	1.99653e-139	Interstitial	NRIP2
RNF126	1.28897e-143	-0.312247	0.075	0.216	2.96619e-139	Interstitial	RNF126
SMTN	1.48745e-143	0.31677	0.139	0.053	3.42292e-139	Interstitial	SMTN
PAK1	2.64335e-143	-0.35775	0.074	0.211	6.08288e-139	Interstitial	PAK1
FDPS	3.22017e-143	-0.364276	0.25	0.424	7.41025e-139	Interstitial	FDPS
DNAJA1	3.77154e-143	0.491906	0.791	0.806	8.67907e-139	Interstitial	DNAJA1
TRAM2.1	4.6513e-143	-0.489344	0.045	0.165	1.07036e-138	Interstitial	TRAM2
NKAIN3.1	7.28699e-143	-0.418468	0.017	0.123	1.67688e-138	Interstitial	NKAIN3
TSC22D3.1	9.96874e-143	-0.583946	0.349	0.492	2.29401e-138	Interstitial	TSC22D3
SNAI1.1	1.52941e-142	0.383672	0.167	0.07	3.51949e-138	Interstitial	SNAI1
IRS1	1.5862e-142	0.250238	0.11	0.036	3.65017e-138	Interstitial	IRS1
UBC.1	5.75621e-142	0.33782	0.901	0.883	1.32462e-137	Interstitial	UBC
MTCH2	9.26917e-142	-0.312523	0.134	0.292	2.13302e-137	Interstitial	MTCH2
PLEKHA1	3.13704e-141	-0.396956	0.107	0.252	7.21895e-137	Interstitial	PLEKHA1
FAM195B	3.34581e-141	-0.301299	0.136	0.303	7.69939e-137	Interstitial	FAM195B
NR3C1.1	4.12406e-141	0.320489	0.22	0.108	9.49028e-137	Interstitial	NR3C1
TK1.1	4.16531e-141	-0.365971	0.016	0.121	9.58521e-137	Interstitial	TK1
AGTRAP	4.22617e-141	-0.318126	0.057	0.187	9.72527e-137	Interstitial	AGTRAP
NDUFB9	4.46664e-141	-0.318826	0.473	0.634	1.02786e-136	Interstitial	NDUFB9
SEC61B	7.78456e-141	0.296984	0.74	0.662	1.79138e-136	Interstitial	SEC61B
RP11-395G23.3	1.13002e-140	0.335647	0.162	0.069	2.60041e-136	Interstitial	RP11-395G23.3
HTR2B	1.55702e-140	0.275287	0.11	0.036	3.58302e-136	Interstitial	HTR2B
NRD1	2.08047e-140	0.256626	0.14	0.054	4.78758e-136	Interstitial	NRD1
GEM	3.15587e-140	0.287527	0.109	0.036	7.2623e-136	Interstitial	GEM
S100A10.1	3.33609e-140	-0.342368	0.13	0.286	7.67702e-136	Interstitial	S100A10
RAN.1	4.08382e-140	-0.313939	0.674	0.762	9.39769e-136	Interstitial	RAN
VDAC1	7.65305e-140	-0.320179	0.312	0.491	1.76112e-135	Interstitial	VDAC1
C6orf62	1.29249e-139	-0.404147	0.153	0.31	2.97429e-135	Interstitial	C6orf62
LHFPL2	1.3694e-139	0.331794	0.14	0.055	3.15127e-135	Interstitial	LHFPL2
JUND	1.4894e-139	0.355241	0.383	0.245	3.42741e-135	Interstitial	JUND
MIEN1	2.60446e-139	-0.334763	0.09	0.231	5.99339e-135	Interstitial	MIEN1
TBC1D1	5.52338e-139	-0.31758	0.026	0.137	1.27104e-134	Interstitial	TBC1D1
STT3B.1	6.46782e-139	-0.42434	0.145	0.3	1.48838e-134	Interstitial	STT3B
WDR54.1	8.2717e-139	-0.299964	0.064	0.196	1.90348e-134	Interstitial	WDR54
TCF21.1	1.13642e-138	0.263308	0.62	0.425	2.61514e-134	Interstitial	TCF21
RPA3.1	1.56998e-138	-0.354607	0.133	0.287	3.61284e-134	Interstitial	RPA3
TMED4	3.1305e-138	-0.373854	0.249	0.42	7.20391e-134	Interstitial	TMED4
CDK2AP2	3.78195e-138	-0.341084	0.089	0.229	8.70302e-134	Interstitial	CDK2AP2
PHACTR4.1	4.90021e-138	-0.407618	0.112	0.257	1.12764e-133	Interstitial	PHACTR4
LIMCH1.1	5.87813e-138	-0.499907	0.021	0.126	1.35268e-133	Interstitial	LIMCH1
AP1S2.1	6.05071e-138	-0.362861	0.088	0.227	1.39239e-133	Interstitial	AP1S2
SRSF8	7.20616e-138	-0.321155	0.075	0.214	1.65828e-133	Interstitial	SRSF8
MYH9.1	1.02289e-137	-0.464546	0.159	0.311	2.35388e-133	Interstitial	MYH9
BAG1	1.64111e-137	-0.304817	0.124	0.279	3.77652e-133	Interstitial	BAG1
TOM1L1	1.76163e-137	-0.267505	0.007	0.102	4.05386e-133	Interstitial	TOM1L1
SEC61G	2.05714e-137	0.323169	0.657	0.561	4.73389e-133	Interstitial	SEC61G
AIG1	3.51256e-137	-0.36719	0.128	0.278	8.0831e-133	Interstitial	AIG1
ST6GALNAC3.1	4.37184e-137	-0.740909	0.123	0.253	1.00605e-132	Interstitial	ST6GALNAC3
LDHA	5.56945e-137	0.45125	0.592	0.482	1.28164e-132	Interstitial	LDHA
TECR	6.39701e-137	-0.336665	0.258	0.429	1.47208e-132	Interstitial	TECR
CADM1.1	2.4688e-136	-0.422956	0.214	0.378	5.68119e-132	Interstitial	CADM1
ACTN4.1	2.58717e-136	-0.515258	0.314	0.468	5.9536e-132	Interstitial	ACTN4
SMOC2	2.76456e-136	0.356101	0.126	0.047	6.3618e-132	Interstitial	SMOC2
COX17	4.66397e-136	-0.354125	0.107	0.252	1.07327e-131	Interstitial	COX17
MATR3.1	9.81985e-136	0.300437	0.239	0.12	2.25974e-131	Interstitial	MATR3
CITED1.1	2.83675e-135	-0.434986	0.015	0.114	6.52794e-131	Interstitial	CITED1
LRRC16A.1	3.1504e-135	-0.443322	0.008	0.103	7.24971e-131	Interstitial	LRRC16A
FXYD6.1	3.42879e-135	0.367387	0.378	0.244	7.89033e-131	Interstitial	FXYD6
MVB12A	8.44677e-135	-0.403912	0.212	0.371	1.94377e-130	Interstitial	MVB12A
HOXD10.1	9.13033e-135	0.327145	0.181	0.083	2.10107e-130	Interstitial	HOXD10
OSR2	1.2739e-134	-0.38039	0.027	0.134	2.93149e-130	Interstitial	OSR2
BCL7A.1	1.53233e-134	-0.32877	0.071	0.201	3.52621e-130	Interstitial	BCL7A
ZFP36L1	2.02733e-134	0.314018	0.742	0.65	4.66529e-130	Interstitial	ZFP36L1
TPM3	2.37675e-134	-0.326933	0.286	0.457	5.46937e-130	Interstitial	TPM3
ANK3	2.52669e-134	-0.309749	0.031	0.141	5.81441e-130	Interstitial	ANK3
RP11-352M15.2.1	2.57655e-134	-0.35077	0.062	0.191	5.92917e-130	Interstitial	RP11-352M15.2
CDIPT	6.32302e-134	-0.345238	0.127	0.276	1.45505e-129	Interstitial	CDIPT
CNOT7	7.258e-134	-0.329171	0.214	0.383	1.67021e-129	Interstitial	CNOT7
GNB4	9.85215e-134	0.31535	0.151	0.063	2.26718e-129	Interstitial	GNB4
TMEM134	1.13837e-133	-0.334953	0.148	0.303	2.61962e-129	Interstitial	TMEM134
SMTNL2	2.62547e-133	-0.293163	0.007	0.101	6.04174e-129	Interstitial	SMTNL2
SSNA1	2.74915e-133	-0.332653	0.17	0.33	6.32635e-129	Interstitial	SSNA1
FBLIM1	2.88346e-133	0.399786	0.262	0.147	6.63543e-129	Interstitial	FBLIM1
LYPLA1	3.4446e-133	-0.311559	0.175	0.336	7.92672e-129	Interstitial	LYPLA1
BAIAP2	4.45478e-133	-0.365972	0.049	0.168	1.02513e-128	Interstitial	BAIAP2
HTRA1.1	4.93413e-133	-0.535442	0.059	0.18	1.13544e-128	Interstitial	HTRA1
SNRPE.1	6.95298e-133	0.270515	0.75	0.633	1.60002e-128	Interstitial	SNRPE
GCHFR	8.88151e-133	-0.36937	0.047	0.165	2.04381e-128	Interstitial	GCHFR
CENPU.1	1.03077e-132	-0.280026	0.02	0.123	2.37201e-128	Interstitial	CENPU
FRAS1	1.03161e-132	-0.300997	0.011	0.107	2.37395e-128	Interstitial	FRAS1
COL18A1.1	1.63739e-132	-0.284894	0.147	0.31	3.76796e-128	Interstitial	COL18A1
DAZAP2.1	2.63883e-132	-0.353222	0.209	0.374	6.07248e-128	Interstitial	DAZAP2
C10orf32	4.39259e-132	0.275706	0.158	0.068	1.01082e-127	Interstitial	C10orf32
FAM234A	5.65656e-132	-0.29453	0.041	0.159	1.30169e-127	Interstitial	FAM234A
IL11RA.1	5.86683e-132	0.387762	0.225	0.116	1.35008e-127	Interstitial	IL11RA
DEK.1	6.66766e-132	-0.393842	0.404	0.546	1.53436e-127	Interstitial	DEK
IFI6	1.07298e-131	0.308537	0.171	0.076	2.46914e-127	Interstitial	IFI6
DPP4	1.19556e-131	-0.343476	0.013	0.11	2.75123e-127	Interstitial	DPP4
HINT2	3.13159e-131	-0.314005	0.121	0.268	7.20641e-127	Interstitial	HINT2
SMS	4.2913e-131	-0.405433	0.267	0.426	9.87513e-127	Interstitial	SMS
TMEM179B	4.85519e-131	-0.341847	0.127	0.275	1.11728e-126	Interstitial	TMEM179B
COX5A.1	6.21008e-131	-0.307297	0.414	0.576	1.42906e-126	Interstitial	COX5A
CDK1	1.18253e-130	-0.475066	0.016	0.114	2.72125e-126	Interstitial	CDK1
LSM4.1	1.2884e-130	-0.357213	0.301	0.458	2.96487e-126	Interstitial	LSM4
FAM195A	1.34525e-130	-0.272541	0.008	0.101	3.09568e-126	Interstitial	FAM195A
FABP5	1.48863e-130	0.5817	0.432	0.317	3.42563e-126	Interstitial	FABP5
LMNB1.1	1.69812e-130	-0.340582	0.06	0.182	3.90772e-126	Interstitial	LMNB1
AAK1	6.0862e-130	0.332364	0.217	0.111	1.40056e-125	Interstitial	AAK1
RBFOX2	7.88439e-130	0.374432	0.393	0.269	1.81435e-125	Interstitial	RBFOX2
CPXM1.1	1.33648e-129	-0.611748	0.345	0.481	3.07551e-125	Interstitial	CPXM1
NFE2L1	1.66415e-129	-0.390583	0.097	0.231	3.82953e-125	Interstitial	NFE2L1
C8orf59	2.46742e-129	0.356494	0.369	0.244	5.67803e-125	Interstitial	C8orf59
LAMTOR5	1.15077e-128	-0.343447	0.468	0.621	2.64815e-124	Interstitial	LAMTOR5
PNKD	3.49691e-128	-0.321793	0.254	0.423	8.0471e-124	Interstitial	PNKD
EFEMP1.1	3.67026e-128	-0.385157	0.101	0.236	8.446e-124	Interstitial	EFEMP1
TRIB1	4.26905e-128	-0.361663	0.085	0.216	9.82393e-124	Interstitial	TRIB1
EIF3H	4.95405e-128	0.292021	0.739	0.652	1.14003e-123	Interstitial	EIF3H
HOXB3.1	6.07036e-128	-0.327697	0.031	0.138	1.39691e-123	Interstitial	HOXB3
CDKN1B.1	8.03089e-128	-0.399949	0.104	0.238	1.84807e-123	Interstitial	CDKN1B
STRBP	1.13342e-127	-0.298351	0.041	0.154	2.60823e-123	Interstitial	STRBP
TMEM261	1.63072e-127	-0.31839	0.272	0.444	3.75262e-123	Interstitial	TMEM261
HES6.1	2.35324e-127	-0.290364	0.014	0.109	5.41527e-123	Interstitial	HES6
SNRPB.1	2.74771e-127	-0.325614	0.491	0.623	6.32304e-123	Interstitial	SNRPB
FKBP14	3.22258e-127	0.306883	0.16	0.071	7.41581e-123	Interstitial	FKBP14
DSG2	5.67483e-127	-0.278478	0.024	0.126	1.30589e-122	Interstitial	DSG2
CNKSR3	1.86799e-126	-0.391701	0.105	0.24	4.29861e-122	Interstitial	CNKSR3
LIMK2	3.31846e-126	-0.326561	0.024	0.125	7.63644e-122	Interstitial	LIMK2
FREM1	3.43019e-126	0.407171	0.147	0.064	7.89354e-122	Interstitial	FREM1
C20orf24	8.21502e-126	-0.296228	0.172	0.329	1.89044e-121	Interstitial	C20orf24
MGST1	8.90329e-126	-0.293634	0.056	0.175	2.04882e-121	Interstitial	MGST1
RGS3.1	9.34193e-126	-0.460217	0.121	0.257	2.14976e-121	Interstitial	RGS3
PLCE1.1	2.07875e-125	-0.439876	0.05	0.163	4.78362e-121	Interstitial	PLCE1
PKP4	3.11111e-125	-0.279606	0.021	0.12	7.15929e-121	Interstitial	PKP4
COA3	1.00835e-124	-0.327468	0.229	0.392	2.32041e-120	Interstitial	COA3
HOXA7	1.23797e-124	-0.333664	0.062	0.183	2.84881e-120	Interstitial	HOXA7
SLBP	2.4675e-124	-0.342143	0.184	0.335	5.67822e-120	Interstitial	SLBP
TNFAIP8	3.6672e-124	0.325685	0.159	0.071	8.43895e-120	Interstitial	TNFAIP8
CKS2	3.91749e-124	0.56535	0.516	0.411	9.01493e-120	Interstitial	CKS2
UBE2T.1	5.05662e-124	-0.344132	0.037	0.143	1.16363e-119	Interstitial	UBE2T
COL2A1.1	5.27771e-124	-0.351656	0.048	0.161	1.21451e-119	Interstitial	COL2A1
SLC25A1	5.40452e-124	-0.310422	0.074	0.199	1.24369e-119	Interstitial	SLC25A1
TMEM245	7.25665e-124	-0.325175	0.07	0.195	1.6699e-119	Interstitial	TMEM245
NBEAL1.1	1.0068e-123	0.275755	0.659	0.545	2.31686e-119	Interstitial	NBEAL1
CST3	1.80777e-123	-0.448152	0.453	0.61	4.16003e-119	Interstitial	CST3
APLP2.1	2.03691e-123	-0.326999	0.443	0.605	4.68733e-119	Interstitial	APLP2
GPM6B	2.17782e-123	0.483121	0.224	0.123	5.0116e-119	Interstitial	GPM6B
KIF21A	2.3688e-123	-0.25928	0.015	0.109	5.45108e-119	Interstitial	KIF21A
FOXN3	5.48138e-123	0.310489	0.159	0.072	1.26138e-118	Interstitial	FOXN3
EFNB1.1	6.96157e-123	-0.422967	0.236	0.386	1.602e-118	Interstitial	EFNB1
SYNE2	9.34792e-123	-0.325353	0.171	0.323	2.15114e-118	Interstitial	SYNE2
CKS1B	1.25841e-122	-0.452025	0.198	0.34	2.89586e-118	Interstitial	CKS1B
FADS1.1	1.51422e-122	-0.321744	0.111	0.247	3.48452e-118	Interstitial	FADS1
FAM221A	1.72565e-122	-0.259445	0.012	0.103	3.97108e-118	Interstitial	FAM221A
TIMP1.1	2.0579e-122	0.27697	0.631	0.518	4.73564e-118	Interstitial	TIMP1
SH3PXD2A	2.68761e-122	0.315451	0.171	0.08	6.18473e-118	Interstitial	SH3PXD2A
SEC24D	3.02811e-122	0.279826	0.134	0.055	6.96828e-118	Interstitial	SEC24D
LUC7L2	4.50954e-122	-0.273427	0.109	0.252	1.03774e-117	Interstitial	LUC7L2
ACSL3	7.01372e-122	-0.369082	0.142	0.284	1.614e-117	Interstitial	ACSL3
GLS.1	1.37836e-121	-0.375788	0.081	0.205	3.17187e-117	Interstitial	GLS
C7orf55-LUC7L2.1	2.01474e-121	0.275067	0.179	0.084	4.63631e-117	Interstitial	C7orf55-LUC7L2
PRELID3B	4.25376e-121	-0.263994	0.031	0.135	9.78876e-117	Interstitial	PRELID3B
PTBP3	6.84661e-121	-0.343259	0.079	0.203	1.57554e-116	Interstitial	PTBP3
GSDMD	1.10677e-120	-0.282615	0.042	0.151	2.54689e-116	Interstitial	GSDMD
CDC14A.1	1.12702e-120	-0.356591	0.021	0.116	2.59349e-116	Interstitial	CDC14A
DTYMK.1	1.37166e-120	-0.316088	0.115	0.25	3.15646e-116	Interstitial	DTYMK
ARL6IP6.1	1.52191e-120	-0.329606	0.175	0.323	3.50222e-116	Interstitial	ARL6IP6
CENPV.1	1.56812e-120	-0.380306	0.131	0.27	3.60856e-116	Interstitial	CENPV
TOP2A	3.24005e-120	-0.609174	0.023	0.118	7.456e-116	Interstitial	TOP2A
SH3GLB2	3.33053e-120	-0.267216	0.022	0.119	7.66422e-116	Interstitial	SH3GLB2
[truncated: 18,999 more rows]
